# Supplementary material for: Single nucleotide seed modification restores in vivo tolerability of a toxic artificial miRNA sequence in the mouse brain
Source: Nucleic Acids Res. 2014 Oct 20;42(21):13315–27. doi: 10.1093/nar/gku979 (PMC4245975; doi:10.1093/nar/gku979)
Supplement: SUPPLEMENTARY DATA [file supp_gku979_nar-02020-y-2014-File010.xlsx]

## Sheet: HDS1_Conservation_Off-targets_V
HumanGeneID	GeneSymbol	OrthologInfo	Site.Human	Site.Rhesus	Site.Mouse	CS.Human	CS.Rhesus	CS.Mouse
ENSG00000196199	MPHOSPH8	ortholog_one2one	FALSE	FALSE	TRUE	NA	NA	-0.375
ENSG00000171791	BCL2	ortholog_one2one	FALSE	FALSE	TRUE	NA	NA	-0.36
ENSG00000110801	PSMD9	ortholog_one2many	FALSE	FALSE	TRUE	NA	NA	-0.316
ENSG00000128000	ZNF780B	ortholog_one2many	FALSE	FALSE	TRUE	NA	NA	-0.292
ENSG00000114439	BBX	ortholog_one2one	FALSE	FALSE	TRUE	NA	NA	-0.29
ENSG00000164309	CMYA5	ortholog_one2one	FALSE	FALSE	TRUE	NA	NA	-0.288
ENSG00000170270	C14ORF142	ortholog_one2many	FALSE	FALSE	TRUE	NA	NA	-0.271
ENSG00000157326	DHRS4	ortholog_one2many	FALSE	FALSE	TRUE	NA	NA	-0.251
ENSG00000122068	FYTTD1	ortholog_one2one	FALSE	FALSE	TRUE	NA	NA	-0.246
ENSG00000185585	OLFML2A	ortholog_one2one	FALSE	FALSE	TRUE	NA	NA	-0.232
ENSG00000102316	MAGED2	ortholog_one2one	FALSE	FALSE	TRUE	NA	NA	-0.224
ENSG00000105321	CCDC9	ortholog_one2one	FALSE	FALSE	TRUE	NA	NA	-0.224
ENSG00000103342	GSPT1	ortholog_one2one	FALSE	TRUE	TRUE	NA	0.019	-0.222
ENSG00000178568	ERBB4	ortholog_one2one	FALSE	FALSE	TRUE	NA	NA	-0.218
ENSG00000185721	DRG1	ortholog_one2one	FALSE	FALSE	TRUE	NA	NA	-0.218
ENSG00000049246	PER3	ortholog_one2one	FALSE	FALSE	TRUE	NA	NA	-0.205
ENSG00000146414	SHPRH	ortholog_one2one	FALSE	TRUE	TRUE	NA	-0.321	-0.204
ENSG00000196352	CD55	ortholog_one2many	FALSE	FALSE	TRUE	NA	NA	-0.195
ENSG00000011143	MKS1	ortholog_one2one	TRUE	FALSE	TRUE	-0.141	NA	-0.167
ENSG00000186976	EFCAB6	ortholog_one2one	FALSE	FALSE	TRUE	NA	NA	-0.165
ENSG00000128016	ZFP36	ortholog_one2one	FALSE	FALSE	TRUE	NA	NA	-0.156
ENSG00000087995	METTL2A	ortholog_one2many	FALSE	FALSE	TRUE	NA	NA	-0.152
ENSG00000179826	MRGPRX3	ortholog_many2many	FALSE	FALSE	TRUE	NA	NA	-0.152
ENSG00000144749	LRIG1	ortholog_one2one	FALSE	FALSE	TRUE	NA	NA	-0.151
ENSG00000136021	SCYL2	ortholog_one2one	FALSE	FALSE	TRUE	NA	NA	-0.149
ENSG00000198964	SGMS1	ortholog_one2one	FALSE	FALSE	TRUE	NA	NA	-0.148
ENSG00000116830	TTF2	ortholog_one2one	FALSE	FALSE	TRUE	NA	NA	-0.147
ENSG00000112038	OPRM1	ortholog_one2one	FALSE	FALSE	TRUE	NA	NA	-0.146
ENSG00000108984	MAP2K6	ortholog_one2one	FALSE	FALSE	TRUE	NA	NA	-0.141
ENSG00000182362	C21ORF57	ortholog_one2one	FALSE	FALSE	TRUE	NA	NA	-0.139
ENSG00000108469	RECQL5	ortholog_one2one	TRUE	TRUE	TRUE	0.002	-0.01	-0.134
ENSG00000141447	OSBPL1A	ortholog_one2one	FALSE	FALSE	TRUE	NA	NA	-0.132
ENSG00000134452	FBXO18	ortholog_one2one	FALSE	FALSE	TRUE	NA	NA	-0.131
ENSG00000171067	C11ORF24	ortholog_one2one	FALSE	FALSE	TRUE	NA	NA	-0.131
ENSG00000132952	USPL1	ortholog_one2one	FALSE	FALSE	TRUE	NA	NA	-0.13
ENSG00000174243	DDX23	ortholog_one2one	TRUE	FALSE	TRUE	-0.149	NA	-0.13
ENSG00000108651	UTP6	ortholog_one2one	FALSE	FALSE	TRUE	NA	NA	-0.127
ENSG00000131828	PDHA1	ortholog_one2one	FALSE	FALSE	TRUE	NA	NA	-0.127
ENSG00000117640	FAM54B	ortholog_one2one	FALSE	FALSE	TRUE	NA	NA	-0.124
ENSG00000142185	TRPM2	ortholog_one2one	FALSE	FALSE	TRUE	NA	NA	-0.123
ENSG00000186566	GPATCH8	ortholog_one2one	FALSE	FALSE	TRUE	NA	NA	-0.123
ENSG00000107968	MAP3K8	ortholog_one2one	FALSE	FALSE	TRUE	NA	NA	-0.122
ENSG00000118707	TGIF2	ortholog_one2many	FALSE	FALSE	TRUE	NA	NA	-0.119
ENSG00000213221	DNLZ	ortholog_one2one	FALSE	FALSE	TRUE	NA	NA	-0.116
ENSG00000188037	CLCN1	ortholog_one2one	FALSE	FALSE	TRUE	NA	NA	-0.114
ENSG00000186628	FSD2	ortholog_one2one	FALSE	FALSE	TRUE	NA	NA	-0.113
ENSG00000116266	STXBP3	ortholog_one2many	FALSE	FALSE	TRUE	NA	NA	-0.112
ENSG00000154144	TBRG1	ortholog_one2one	FALSE	FALSE	TRUE	NA	NA	-0.108
ENSG00000136631	VPS45	ortholog_one2one	FALSE	FALSE	TRUE	NA	NA	-0.107
ENSG00000132254	ARFIP2	ortholog_one2one	TRUE	TRUE	TRUE	-0.083	-0.063	-0.102
ENSG00000189420	ZFP92	ortholog_one2one	FALSE	FALSE	TRUE	NA	NA	-0.102
ENSG00000053372	MRTO4	ortholog_one2one	FALSE	FALSE	TRUE	NA	NA	-0.101
ENSG00000126231	PROZ	ortholog_one2one	FALSE	FALSE	TRUE	NA	NA	-0.1
ENSG00000196544	C17ORF59	ortholog_one2one	FALSE	FALSE	TRUE	NA	NA	-0.099
ENSG00000205571	SMN2	ortholog_one2many	FALSE	FALSE	TRUE	NA	NA	-0.099
ENSG00000179218	CALR	ortholog_one2one	FALSE	FALSE	TRUE	NA	NA	-0.097
ENSG00000187134	AKR1C1	ortholog_many2many	FALSE	FALSE	TRUE	NA	NA	-0.096
ENSG00000198162	MAN1A2	ortholog_one2one	FALSE	FALSE	TRUE	NA	NA	-0.096
ENSG00000129295	LRRC6	ortholog_one2one	FALSE	FALSE	TRUE	NA	NA	-0.095
ENSG00000103740	ACSBG1	ortholog_one2one	TRUE	FALSE	TRUE	-0.153	NA	-0.094
ENSG00000104529	EEF1D	ortholog_one2one	FALSE	FALSE	TRUE	NA	NA	-0.094
ENSG00000178878	APOLD1	ortholog_one2one	FALSE	FALSE	TRUE	NA	NA	-0.093
ENSG00000162341	TPCN2	ortholog_one2one	FALSE	FALSE	TRUE	NA	NA	-0.091
ENSG00000067369	TP53BP1	ortholog_one2one	FALSE	FALSE	TRUE	NA	NA	-0.088
ENSG00000128513	POT1	ortholog_one2many	FALSE	FALSE	TRUE	NA	NA	-0.088
ENSG00000081692	JMJD4	ortholog_one2one	FALSE	FALSE	TRUE	NA	NA	-0.086
ENSG00000060971	ACAA1	ortholog_one2many	FALSE	FALSE	TRUE	NA	NA	-0.085
ENSG00000165801	FLJ10357	ortholog_one2one	FALSE	FALSE	TRUE	NA	NA	-0.085
ENSG00000135709	KIAA0513	ortholog_one2one	FALSE	FALSE	TRUE	NA	NA	-0.084
ENSG00000156925	ZIC3	ortholog_one2one	TRUE	TRUE	TRUE	-0.099	-0.101	-0.083
ENSG00000158008	EXTL1	ortholog_one2one	FALSE	FALSE	TRUE	NA	NA	-0.082
ENSG00000148308	GTF3C5	ortholog_one2one	FALSE	FALSE	TRUE	NA	NA	-0.081
ENSG00000060237	WNK1	ortholog_one2one	FALSE	FALSE	TRUE	NA	NA	-0.08
ENSG00000116260	QSOX1	ortholog_one2one	FALSE	FALSE	TRUE	NA	NA	-0.08
ENSG00000140400	MAN2C1	ortholog_one2one	FALSE	FALSE	TRUE	NA	NA	-0.08
ENSG00000141562	NARF	ortholog_one2one	FALSE	FALSE	TRUE	NA	NA	-0.078
ENSG00000089094	KDM2B	ortholog_one2one	FALSE	FALSE	TRUE	NA	NA	-0.077
ENSG00000144567	FAM134A	ortholog_one2one	FALSE	FALSE	TRUE	NA	NA	-0.077
ENSG00000160888	IER2	ortholog_one2one	FALSE	FALSE	TRUE	NA	NA	-0.077
ENSG00000203907	OOEP	ortholog_one2one	FALSE	FALSE	TRUE	NA	NA	-0.077
ENSG00000185551	NR2F2	ortholog_one2one	TRUE	TRUE	TRUE	-0.082	-0.081	-0.076
ENSG00000124380	SNRNP27	ortholog_one2one	FALSE	FALSE	TRUE	NA	NA	-0.075
ENSG00000145332	KLHL8	ortholog_one2one	TRUE	TRUE	TRUE	-0.094	-0.097	-0.075
ENSG00000150275	PCDH15	ortholog_one2one	FALSE	TRUE	TRUE	NA	0.008	-0.074
ENSG00000114745	GORASP1	ortholog_one2one	FALSE	FALSE	TRUE	NA	NA	-0.073
ENSG00000185630	PBX1	ortholog_one2one	TRUE	TRUE	TRUE	-0.062	-0.062	-0.073
ENSG00000198954	KIAA1279	ortholog_one2one	FALSE	FALSE	TRUE	NA	NA	-0.073
ENSG00000185742	C11ORF87	ortholog_one2one	FALSE	FALSE	TRUE	NA	NA	-0.072
ENSG00000198663	C6ORF89	ortholog_one2one	FALSE	FALSE	TRUE	NA	NA	-0.072
ENSG00000080189	SLC35C2	ortholog_one2one	FALSE	FALSE	TRUE	NA	NA	-0.07
ENSG00000127663	KDM4B	ortholog_one2one	FALSE	FALSE	TRUE	NA	NA	-0.069
ENSG00000164209	SLC25A46	ortholog_one2one	FALSE	FALSE	TRUE	NA	NA	-0.068
ENSG00000178773	CPNE7	ortholog_one2one	FALSE	FALSE	TRUE	NA	NA	-0.068
ENSG00000104731	KLHDC4	ortholog_one2one	FALSE	FALSE	TRUE	NA	NA	-0.067
ENSG00000153237	CCDC148	ortholog_one2one	FALSE	FALSE	TRUE	NA	NA	-0.066
ENSG00000120280	CXORF21	ortholog_one2one	FALSE	FALSE	TRUE	NA	NA	-0.065
ENSG00000095397	DFNB31	ortholog_one2one	FALSE	FALSE	TRUE	NA	NA	-0.064
ENSG00000120094	HOXB1	ortholog_one2one	FALSE	FALSE	TRUE	NA	NA	-0.064
ENSG00000133935	C14ORF1	ortholog_one2one	FALSE	FALSE	TRUE	NA	NA	-0.064
ENSG00000213654	GPSM3	ortholog_one2one	TRUE	TRUE	TRUE	-0.061	-0.061	-0.064
ENSG00000187531	SIRT7	ortholog_one2one	FALSE	FALSE	TRUE	NA	NA	-0.063
ENSG00000154548	SFRS13B	ortholog_one2one	FALSE	FALSE	TRUE	NA	NA	-0.06
ENSG00000176274	MCART6	ortholog_one2one	FALSE	TRUE	TRUE	NA	-0.034	-0.06
ENSG00000143971	ETAA1	ortholog_one2one	FALSE	FALSE	TRUE	NA	NA	-0.058
ENSG00000196230	TUBBP2	ortholog_one2one	FALSE	FALSE	TRUE	NA	NA	-0.057
ENSG00000108100	CCNY	ortholog_one2one	FALSE	FALSE	TRUE	NA	NA	-0.056
ENSG00000146247	PHIP	ortholog_one2one	TRUE	TRUE	TRUE	-0.057	-0.057	-0.056
ENSG00000202198	RN7SK	ortholog_one2one	FALSE	FALSE	TRUE	NA	NA	-0.055
ENSG00000222259	RN7SK	ortholog_one2one	FALSE	FALSE	TRUE	NA	NA	-0.055
ENSG00000099783	HNRNPM	ortholog_one2one	FALSE	FALSE	TRUE	NA	NA	-0.054
ENSG00000179630	C13ORF31	ortholog_one2one	FALSE	FALSE	TRUE	NA	NA	-0.052
ENSG00000255833	#N/A	ortholog_one2one	FALSE	FALSE	TRUE	NA	NA	-0.051
ENSG00000131941	RHPN2	ortholog_one2one	FALSE	FALSE	TRUE	NA	NA	-0.05
ENSG00000138744	NAAA	ortholog_one2one	FALSE	FALSE	TRUE	NA	NA	-0.048
ENSG00000041515	MYO16	ortholog_one2one	FALSE	FALSE	TRUE	NA	NA	-0.047
ENSG00000124006	OBSL1	ortholog_one2one	FALSE	FALSE	TRUE	NA	NA	-0.044
ENSG00000100314	CABP7	ortholog_one2one	FALSE	FALSE	TRUE	NA	NA	-0.043
ENSG00000049769	PPP1R3F	ortholog_one2one	FALSE	FALSE	TRUE	NA	NA	-0.042
ENSG00000176953	NFATC2IP	ortholog_one2one	FALSE	FALSE	TRUE	NA	NA	-0.042
ENSG00000138600	SPPL2A	ortholog_one2one	FALSE	FALSE	TRUE	NA	NA	-0.041
ENSG00000145734	BDP1	ortholog_one2one	FALSE	FALSE	TRUE	NA	NA	-0.04
ENSG00000108278	ZNHIT3	ortholog_one2one	FALSE	FALSE	TRUE	NA	NA	-0.039
ENSG00000148123	LPPR1	ortholog_one2one	FALSE	FALSE	TRUE	NA	NA	-0.039
ENSG00000183770	FOXL2	ortholog_one2one	FALSE	FALSE	TRUE	NA	NA	-0.038
ENSG00000162777	DENND2D	ortholog_one2one	TRUE	FALSE	TRUE	-0.303	NA	-0.037
ENSG00000173402	DAG1	ortholog_one2one	FALSE	TRUE	TRUE	NA	0.047	-0.036
ENSG00000144852	NR1I2	ortholog_one2one	FALSE	FALSE	TRUE	NA	NA	-0.032
ENSG00000174306	ZHX3	ortholog_one2one	FALSE	FALSE	TRUE	NA	NA	-0.029
ENSG00000175318	GRAMD2	ortholog_one2one	FALSE	FALSE	TRUE	NA	NA	-0.028
ENSG00000102178	UBL4A	ortholog_one2one	FALSE	FALSE	TRUE	NA	NA	-0.026
ENSG00000179023	KLHDC7A	ortholog_one2one	FALSE	FALSE	TRUE	NA	NA	-0.025
ENSG00000179841	AKAP5	ortholog_one2one	FALSE	FALSE	TRUE	NA	NA	-0.024
ENSG00000134283	PPHLN1	ortholog_one2many	FALSE	FALSE	TRUE	NA	NA	-0.021
ENSG00000154914	USP43	ortholog_one2one	TRUE	TRUE	TRUE	-0.064	-0.063	-0.02
ENSG00000100345	MYH9	ortholog_one2one	FALSE	FALSE	TRUE	NA	NA	-0.016
ENSG00000084073	ZMPSTE24	ortholog_one2one	FALSE	FALSE	TRUE	NA	NA	-0.015
ENSG00000119906	FAM178A	ortholog_one2one	FALSE	FALSE	TRUE	NA	NA	-0.015
ENSG00000104722	NEFM	ortholog_one2one	FALSE	FALSE	TRUE	NA	NA	-0.011
ENSG00000153563	CD8A	ortholog_one2one	FALSE	FALSE	TRUE	NA	NA	-0.009
ENSG00000169641	LUZP1	ortholog_one2one	FALSE	FALSE	TRUE	NA	NA	-0.009
ENSG00000077063	CTTNBP2	ortholog_one2one	FALSE	FALSE	TRUE	NA	NA	6.94e-18
ENSG00000112796	ENPP5	ortholog_one2one	FALSE	FALSE	TRUE	NA	NA	0.01
ENSG00000130227	XPO7	ortholog_one2one	FALSE	FALSE	TRUE	NA	NA	0.022
ENSG00000157741	UBN2	ortholog_one2one	FALSE	FALSE	TRUE	NA	NA	0.026
ENSG00000168395	ING5	ortholog_one2one	FALSE	FALSE	TRUE	NA	NA	0.026
ENSG00000176890	TYMS	ortholog_one2one	FALSE	FALSE	TRUE	NA	NA	0.027
ENSG00000010322	NISCH	ortholog_one2one	FALSE	FALSE	TRUE	NA	NA	0.029
ENSG00000099954	CECR2	ortholog_one2one	FALSE	FALSE	TRUE	NA	NA	0.03
ENSG00000162738	VANGL2	ortholog_one2one	FALSE	FALSE	TRUE	NA	NA	0.031
ENSG00000118971	CCND2	ortholog_one2one	FALSE	FALSE	TRUE	NA	NA	0.034
ENSG00000070182	SPTB	ortholog_one2one	TRUE	FALSE	TRUE	-0.021	NA	0.039
ENSG00000107551	RASSF4	ortholog_one2one	FALSE	FALSE	TRUE	NA	NA	0.048
ENSG00000179526	SHARPIN	ortholog_one2one	FALSE	FALSE	TRUE	NA	NA	0.05
ENSG00000179151	EDC3	ortholog_one2one	FALSE	FALSE	TRUE	NA	NA	0.052
ENSG00000135373	EHF	ortholog_one2one	FALSE	FALSE	TRUE	NA	NA	0.07
ENSG00000124334	IL9R	ortholog_one2one	FALSE	FALSE	TRUE	NA	NA	0.072
ENSG00000107957	SH3PXD2A	ortholog_one2one	FALSE	FALSE	TRUE	NA	NA	0.079
ENSG00000121207	LRAT	ortholog_one2one	FALSE	FALSE	TRUE	NA	NA	0.086
ENSG00000179915	NRXN1	ortholog_one2one	FALSE	FALSE	TRUE	NA	NA	0.138
ENSG00000000457	SCYL3	ortholog_one2one	TRUE	FALSE	FALSE	-0.098	NA	NA
ENSG00000004975	DVL2	ortholog_one2one	TRUE	TRUE	FALSE	-0.073	-0.068	NA
ENSG00000005810	MYCBP2	ortholog_one2one	TRUE	TRUE	FALSE	-0.177	-0.177	NA
ENSG00000007968	E2F2	ortholog_one2one	TRUE	TRUE	FALSE	-0.064	-0.064	NA
ENSG00000011523	CEP68	ortholog_one2one	TRUE	FALSE	FALSE	-0.032	NA	NA
ENSG00000017797	RALBP1	ortholog_one2one	TRUE	FALSE	FALSE	-0.003	NA	NA
ENSG00000022567	SLC45A4	ortholog_one2one	TRUE	FALSE	FALSE	0.06	NA	NA
ENSG00000023191	RNH1	ortholog_one2one	FALSE	TRUE	FALSE	NA	-0.183	NA
ENSG00000030066	NUP160	ortholog_one2one	TRUE	FALSE	FALSE	-0.349	NA	NA
ENSG00000030110	BAK1	ortholog_one2one	TRUE	TRUE	FALSE	-0.123	-0.12	NA
ENSG00000035115	SH3YL1	ortholog_one2one	TRUE	FALSE	FALSE	-0.065	NA	NA
ENSG00000044459	CNTLN	ortholog_one2one	TRUE	FALSE	FALSE	-0.348	NA	NA
ENSG00000047056	WDR37	ortholog_one2one	FALSE	TRUE	FALSE	NA	-0.331	NA
ENSG00000048405	ZNF800	ortholog_one2one	TRUE	FALSE	FALSE	-0.19	NA	NA
ENSG00000048649	RSF1	ortholog_one2one	TRUE	FALSE	FALSE	-0.181	NA	NA
ENSG00000053254	FOXN3	ortholog_one2one	TRUE	TRUE	FALSE	0.053	0.042	NA
ENSG00000053702	NRIP2	ortholog_one2one	TRUE	FALSE	FALSE	-0.042	NA	NA
ENSG00000054179	ENTPD2	ortholog_one2one	FALSE	TRUE	FALSE	NA	-0.053	NA
ENSG00000055483	USP36	ortholog_one2one	TRUE	FALSE	FALSE	-0.128	NA	NA
ENSG00000064545	TMEM161A	ortholog_one2one	TRUE	TRUE	FALSE	-0.171	-0.144	NA
ENSG00000064651	SLC12A2	ortholog_one2one	TRUE	TRUE	FALSE	-0.073	-0.081	NA
ENSG00000067048	DDX3Y	ortholog_one2one	FALSE	TRUE	FALSE	NA	-0.019	NA
ENSG00000067064	IDI1	ortholog_one2one	FALSE	TRUE	FALSE	NA	-0.148	NA
ENSG00000069812	HES2	ortholog_one2one	TRUE	TRUE	FALSE	-0.056	-0.057	NA
ENSG00000071246	VASH1	ortholog_one2one	TRUE	FALSE	FALSE	-0.024	NA	NA
ENSG00000074603	DPP8	ortholog_one2one	TRUE	FALSE	FALSE	0.041	NA	NA
ENSG00000076716	GPC4	ortholog_one2one	TRUE	FALSE	FALSE	-0.052	NA	NA
ENSG00000078098	FAP	ortholog_one2one	TRUE	TRUE	FALSE	-0.148	-0.148	NA
ENSG00000078699	CBFA2T2	ortholog_one2one	TRUE	TRUE	FALSE	-0.001	3.47e-18	NA
ENSG00000079150	FKBP7	ortholog_one2one	FALSE	TRUE	FALSE	NA	-0.138	NA
ENSG00000079313	REXO1	ortholog_one2many	TRUE	TRUE	FALSE	-0.065	-0.096	NA
ENSG00000081052	COL4A4	ortholog_one2one	TRUE	FALSE	FALSE	-0.136	NA	NA
ENSG00000081148	IMPG2	ortholog_one2one	FALSE	TRUE	FALSE	NA	-0.067	NA
ENSG00000082438	COBLL1	ortholog_one2one	FALSE	TRUE	FALSE	NA	-0.113	NA
ENSG00000084731	KIF3C	ortholog_one2one	TRUE	FALSE	FALSE	-0.059	NA	NA
ENSG00000085662	AKR1B1	ortholog_one2one	FALSE	TRUE	FALSE	NA	-0.097	NA
ENSG00000088448	ANKRD10	ortholog_one2one	TRUE	TRUE	FALSE	-0.07	-0.321	NA
ENSG00000088808	PPP1R13B	ortholog_one2one	FALSE	TRUE	FALSE	NA	-0.046	NA
ENSG00000089057	SLC23A2	ortholog_one2one	TRUE	TRUE	FALSE	0.125	0.124	NA
ENSG00000089060	SLC24A6	ortholog_one2one	TRUE	FALSE	FALSE	-0.061	NA	NA
ENSG00000089737	DDX24	ortholog_one2one	TRUE	TRUE	FALSE	-0.221	-0.218	NA
ENSG00000090054	SPTLC1	ortholog_one2one	TRUE	TRUE	FALSE	-0.308	-0.324	NA
ENSG00000091592	NLRP1	ortholog_one2many	FALSE	TRUE	FALSE	NA	-0.149	NA
ENSG00000092096	SLC22A17	ortholog_one2one	TRUE	TRUE	FALSE	-0.078	-0.074	NA
ENSG00000093183	SEC22C	ortholog_one2one	TRUE	FALSE	FALSE	-0.111	NA	NA
ENSG00000095303	PTGS1	ortholog_one2one	TRUE	FALSE	FALSE	0.037	NA	NA
ENSG00000095383	TBC1D2	ortholog_one2one	FALSE	TRUE	FALSE	NA	-0.075	NA
ENSG00000099817	POLR2E	ortholog_one2one	TRUE	TRUE	FALSE	-0.07	-0.07	NA
ENSG00000099992	TBC1D10A	ortholog_one2many	FALSE	TRUE	FALSE	NA	0.093	NA
ENSG00000100030	MAPK1	ortholog_one2one	FALSE	TRUE	FALSE	NA	0.133	NA
ENSG00000100253	MIOX	ortholog_one2one	FALSE	TRUE	FALSE	NA	-0.19	NA
ENSG00000100336	APOL4	ortholog_many2many	TRUE	FALSE	FALSE	-0.01	NA	NA
ENSG00000100650	SFRS5	ortholog_one2one	TRUE	TRUE	FALSE	-0.088	-0.088	NA
ENSG00000101365	IDH3B	ortholog_one2one	FALSE	TRUE	FALSE	NA	-0.156	NA
ENSG00000102054	RBBP7	ortholog_one2one	TRUE	FALSE	FALSE	-0.079	NA	NA
ENSG00000102858	MGRN1	ortholog_one2one	TRUE	FALSE	FALSE	0.105	NA	NA
ENSG00000102904	TSNAXIP1	ortholog_one2one	FALSE	TRUE	FALSE	NA	-0.106	NA
ENSG00000103005	C16ORF57	ortholog_one2one	TRUE	FALSE	FALSE	-0.051	NA	NA
ENSG00000103174	NAGPA	ortholog_one2one	FALSE	TRUE	FALSE	NA	-0.075	NA
ENSG00000103429	BFAR	ortholog_one2one	TRUE	FALSE	FALSE	-0.19	NA	NA
ENSG00000103671	TRIP4	ortholog_one2one	TRUE	FALSE	FALSE	-0.139	NA	NA
ENSG00000104112	SCG3	ortholog_one2one	TRUE	FALSE	FALSE	-0.026	NA	NA
ENSG00000104524	PYCRL	ortholog_one2one	FALSE	TRUE	FALSE	NA	-0.101	NA
ENSG00000104921	FCER2	ortholog_one2one	TRUE	TRUE	FALSE	-0.095	-0.09	NA
ENSG00000105810	CDK6	ortholog_one2one	TRUE	FALSE	FALSE	-0.061	NA	NA
ENSG00000105829	LOC100128542	ortholog_one2one	FALSE	TRUE	FALSE	NA	0.029	NA
ENSG00000106009	C7ORF27	ortholog_one2one	TRUE	FALSE	FALSE	-0.018	NA	NA
ENSG00000106344	RBM28	ortholog_one2one	TRUE	TRUE	FALSE	-0.284	-0.284	NA
ENSG00000106780	MEGF9	ortholog_one2one	TRUE	TRUE	FALSE	-0.091	-0.031	NA
ENSG00000107105	ELAVL2	ortholog_one2one	TRUE	TRUE	FALSE	-0.111	-0.121	NA
ENSG00000107937	GTPBP4	ortholog_one2one	TRUE	FALSE	FALSE	0.057	NA	NA
ENSG00000108352	RAPGEFL1	ortholog_one2one	FALSE	TRUE	FALSE	NA	-0.079	NA
ENSG00000108557	RAI1	ortholog_one2one	TRUE	TRUE	FALSE	-0.022	-0.021	NA
ENSG00000108588	CCDC47	ortholog_one2one	TRUE	TRUE	FALSE	-0.143	-0.149	NA
ENSG00000108639	SYNGR2	ortholog_one2one	TRUE	FALSE	FALSE	-0.077	NA	NA
ENSG00000108819	PPP1R9B	ortholog_one2one	TRUE	FALSE	FALSE	-0.052	NA	NA
ENSG00000109685	WHSC1	ortholog_one2one	TRUE	FALSE	FALSE	0.05	NA	NA
ENSG00000110400	PVRL1	ortholog_one2one	TRUE	TRUE	FALSE	-0.351	-0.353	NA
ENSG00000110514	MADD	ortholog_one2one	TRUE	FALSE	FALSE	-0.052	NA	NA
ENSG00000112200	ZNF451	ortholog_one2one	FALSE	TRUE	FALSE	NA	0.022	NA
ENSG00000114127	XRN1	ortholog_one2one	FALSE	TRUE	FALSE	NA	-0.099	NA
ENSG00000114520	SNX4	ortholog_one2one	TRUE	FALSE	FALSE	-0.271	NA	NA
ENSG00000115677	HDLBP	ortholog_one2one	FALSE	TRUE	FALSE	NA	-0.053	NA
ENSG00000118513	MYB	ortholog_one2one	TRUE	TRUE	FALSE	-0.092	-0.092	NA
ENSG00000119408	NEK6	ortholog_one2one	FALSE	TRUE	FALSE	NA	-0.166	NA
ENSG00000119688	ABCD4	ortholog_one2one	TRUE	FALSE	FALSE	-0.286	NA	NA
ENSG00000119707	RBM25	ortholog_one2one	TRUE	FALSE	FALSE	-0.155	NA	NA
ENSG00000120053	GOT1	ortholog_one2one	TRUE	TRUE	FALSE	-0.321	-0.321	NA
ENSG00000120705	ETF1	ortholog_one2one	TRUE	FALSE	FALSE	-0.131	NA	NA
ENSG00000120837	NFYB	ortholog_one2one	FALSE	TRUE	FALSE	NA	0.02	NA
ENSG00000121410	A1BG	ortholog_one2one	TRUE	FALSE	FALSE	1.39e-17	NA	NA
ENSG00000121454	LHX4	ortholog_one2one	TRUE	FALSE	FALSE	0.074	NA	NA
ENSG00000123411	IKZF4	ortholog_one2one	TRUE	TRUE	FALSE	-0.05	-0.05	NA
ENSG00000123473	STIL	ortholog_one2one	TRUE	TRUE	FALSE	-0.155	-0.159	NA
ENSG00000124203	ZNF831	ortholog_one2one	FALSE	TRUE	FALSE	NA	-0.158	NA
ENSG00000124249	KCNK15	ortholog_one2one	TRUE	TRUE	FALSE	-0.079	-0.075	NA
ENSG00000125386	FAM193A	ortholog_one2one	TRUE	FALSE	FALSE	-0.114	NA	NA
ENSG00000125818	PSMF1	ortholog_one2one	FALSE	TRUE	FALSE	NA	-0.001	NA
ENSG00000127124	HIVEP3	ortholog_one2one	TRUE	TRUE	FALSE	0.038	0.023	NA
ENSG00000127325	BEST3	ortholog_one2one	TRUE	FALSE	FALSE	-0.155	NA	NA
ENSG00000127533	F2RL3	ortholog_one2one	TRUE	TRUE	FALSE	-0.085	-0.083	NA
ENSG00000127824	TUBA4A	ortholog_one2one	TRUE	FALSE	FALSE	0.005	NA	NA
ENSG00000127863	TNFRSF19	ortholog_one2one	TRUE	FALSE	FALSE	-0.061	NA	NA
ENSG00000127980	PEX1	ortholog_one2one	TRUE	TRUE	FALSE	-0.141	-0.141	NA
ENSG00000128159	TUBGCP6	ortholog_one2one	TRUE	TRUE	FALSE	-0.093	-0.06	NA
ENSG00000128268	MGAT3	ortholog_one2one	FALSE	TRUE	FALSE	NA	-0.063	NA
ENSG00000128482	RNF112	ortholog_one2one	TRUE	FALSE	FALSE	-0.205	NA	NA
ENSG00000129159	KCNC1	ortholog_one2one	TRUE	TRUE	FALSE	-0.068	-0.074	NA
ENSG00000129292	PHF20L1	ortholog_one2one	FALSE	TRUE	FALSE	NA	-0.101	NA
ENSG00000129911	KLF16	ortholog_one2one	FALSE	TRUE	FALSE	NA	0.004	NA
ENSG00000130024	PHF10	ortholog_one2one	TRUE	FALSE	FALSE	-0.196	NA	NA
ENSG00000130158	DOCK6	ortholog_one2one	FALSE	TRUE	FALSE	NA	-0.221	NA
ENSG00000130508	PXDN	ortholog_one2one	TRUE	TRUE	FALSE	-0.207	-0.197	NA
ENSG00000130714	POMT1	ortholog_one2one	FALSE	TRUE	FALSE	NA	-0.072	NA
ENSG00000130779	CLIP1	ortholog_one2one	TRUE	FALSE	FALSE	-0.079	NA	NA
ENSG00000131242	RAB11FIP4	ortholog_one2one	FALSE	TRUE	FALSE	NA	0.072	NA
ENSG00000131626	PPFIA1	ortholog_one2one	TRUE	TRUE	FALSE	-0.235	-0.231	NA
ENSG00000131746	TNS4	ortholog_one2one	TRUE	TRUE	FALSE	-0.041	-0.02	NA
ENSG00000131873	CHSY1	ortholog_one2one	TRUE	TRUE	FALSE	-0.022	-0.033	NA
ENSG00000132359	RAP1GAP2	ortholog_one2one	TRUE	TRUE	FALSE	-0.216	-0.213	NA
ENSG00000132361	KIAA0664	ortholog_one2one	TRUE	TRUE	FALSE	-0.131	-0.133	NA
ENSG00000132581	SDF2	ortholog_one2one	TRUE	TRUE	FALSE	-0.17	-0.173	NA
ENSG00000132768	DPH2	ortholog_one2one	FALSE	TRUE	FALSE	NA	-0.057	NA
ENSG00000132781	MUTYH	ortholog_one2one	TRUE	FALSE	FALSE	-0.055	NA	NA
ENSG00000133561	GIMAP6	ortholog_one2one	FALSE	TRUE	FALSE	NA	0.057	NA
ENSG00000133858	ZFC3H1	ortholog_one2one	FALSE	TRUE	FALSE	NA	-0.119	NA
ENSG00000134014	ELP3	ortholog_one2one	FALSE	TRUE	FALSE	NA	-0.263	NA
ENSG00000134326	CMPK2	ortholog_one2one	TRUE	FALSE	FALSE	-0.107	NA	NA
ENSG00000135720	DYNC1LI2	ortholog_one2one	FALSE	TRUE	FALSE	NA	-0.041	NA
ENSG00000135847	ACBD6	ortholog_one2one	FALSE	TRUE	FALSE	NA	-0.154	NA
ENSG00000135953	MFSD9	ortholog_one2one	TRUE	TRUE	FALSE	-0.066	-0.051	NA
ENSG00000135966	TGFBRAP1	ortholog_one2one	FALSE	TRUE	FALSE	NA	0.024	NA
ENSG00000136279	DBNL	ortholog_one2one	TRUE	TRUE	FALSE	0.14	0.13	NA
ENSG00000136280	CCM2	ortholog_one2one	FALSE	TRUE	FALSE	NA	-0.01	NA
ENSG00000136710	CCDC115	ortholog_one2one	TRUE	TRUE	FALSE	-0.059	-0.057	NA
ENSG00000136816	TOR1B	ortholog_one2one	TRUE	FALSE	FALSE	-0.187	NA	NA
ENSG00000138031	ADCY3	ortholog_one2one	TRUE	FALSE	FALSE	-0.104	NA	NA
ENSG00000140153	WDR20	ortholog_one2many	TRUE	TRUE	FALSE	-0.051	-0.063	NA
ENSG00000140350	LOC723972	ortholog_one2many	TRUE	TRUE	FALSE	-0.108	-0.108	NA
ENSG00000140395	WDR61	ortholog_one2one	TRUE	TRUE	FALSE	-0.023	-0.02	NA
ENSG00000140538	NTRK3	ortholog_one2one	TRUE	TRUE	FALSE	-0.184	-0.17	NA
ENSG00000141141	DDX52	ortholog_one2one	TRUE	TRUE	FALSE	-0.064	-0.065	NA
ENSG00000142408	CACNG8	ortholog_one2one	FALSE	TRUE	FALSE	NA	0.113	NA
ENSG00000143355	LHX9	ortholog_one2one	TRUE	TRUE	FALSE	0.035	0.039	NA
ENSG00000143674	KIAA1804	ortholog_one2one	TRUE	FALSE	FALSE	-0.109	NA	NA
ENSG00000143740	SNAP47	ortholog_one2one	TRUE	TRUE	FALSE	-0.029	-0.032	NA
ENSG00000143748	NVL	ortholog_one2one	TRUE	TRUE	FALSE	-0.404	-0.404	NA
ENSG00000144028	SNRNP200	ortholog_one2one	TRUE	FALSE	FALSE	-0.127	NA	NA
ENSG00000144504	ANKMY1	ortholog_one2one	TRUE	FALSE	FALSE	-0.064	NA	NA
ENSG00000144554	FANCD2	ortholog_one2one	TRUE	TRUE	FALSE	-0.043	-0.061	NA
ENSG00000145113	MUC4	ortholog_one2one	FALSE	TRUE	FALSE	NA	-0.046	NA
ENSG00000145592	RPL37	ortholog_one2one	TRUE	TRUE	FALSE	-0.211	-0.218	NA
ENSG00000146094	DOK3	ortholog_one2one	TRUE	TRUE	FALSE	-0.037	-0.026	NA
ENSG00000146263	C6ORF167	ortholog_one2one	TRUE	FALSE	FALSE	0.065	NA	NA
ENSG00000146648	EGFR	ortholog_one2one	TRUE	FALSE	FALSE	0.063	NA	NA
ENSG00000146674	IGFBP3	ortholog_one2one	TRUE	TRUE	FALSE	-0.212	-0.219	NA
ENSG00000147894	C9ORF72	ortholog_one2one	FALSE	TRUE	FALSE	NA	-0.099	NA
ENSG00000148204	CRB2	ortholog_one2one	TRUE	TRUE	FALSE	-0.105	-0.101	NA
ENSG00000148399	WDR85	ortholog_one2one	TRUE	TRUE	FALSE	-0.128	-0.122	NA
ENSG00000149218	ENDOD1	ortholog_one2one	FALSE	TRUE	FALSE	NA	0.036	NA
ENSG00000149476	DAK	ortholog_one2one	FALSE	TRUE	FALSE	NA	0.086	NA
ENSG00000149596	JPH2	ortholog_one2one	TRUE	FALSE	FALSE	-0.226	NA	NA
ENSG00000149823	C11ORF2	ortholog_one2one	FALSE	TRUE	FALSE	NA	-0.044	NA
ENSG00000149948	HMGA2	ortholog_one2one	FALSE	TRUE	FALSE	NA	-0.095	NA
ENSG00000152332	UHMK1	ortholog_one2one	FALSE	TRUE	FALSE	NA	-0.009	NA
ENSG00000153310	FAM49B	ortholog_one2one	FALSE	TRUE	FALSE	NA	-0.093	NA
ENSG00000154262	ABCA6	ortholog_one2one	TRUE	FALSE	FALSE	-0.089	NA	NA
ENSG00000154582	LOC100132973	ortholog_one2one	TRUE	FALSE	FALSE	-0.005	NA	NA
ENSG00000154803	FLCN	ortholog_one2many	TRUE	FALSE	FALSE	-0.053	NA	NA
ENSG00000154856	APCDD1	ortholog_one2one	TRUE	TRUE	FALSE	-0.075	-0.073	NA
ENSG00000154917	RAB6B	ortholog_one2one	FALSE	TRUE	FALSE	NA	0.059	NA
ENSG00000155755	ALS2CR4	ortholog_one2one	TRUE	TRUE	FALSE	-0.236	-0.237	NA
ENSG00000155966	AFF2	ortholog_one2one	FALSE	TRUE	FALSE	NA	0.021	NA
ENSG00000156463	SH3RF2	ortholog_one2one	FALSE	TRUE	FALSE	NA	-0.112	NA
ENSG00000157219	HTR5A	ortholog_one2one	FALSE	TRUE	FALSE	NA	-0.115	NA
ENSG00000157350	ST3GAL2	ortholog_one2one	FALSE	TRUE	FALSE	NA	0.074	NA
ENSG00000157954	WIPI2	ortholog_one2one	TRUE	FALSE	FALSE	-0.107	NA	NA
ENSG00000158859	ADAMTS4	ortholog_one2one	TRUE	FALSE	FALSE	-0.401	NA	NA
ENSG00000160471	COX6B2	ortholog_one2one	TRUE	FALSE	FALSE	-0.015	NA	NA
ENSG00000162892	IL24	ortholog_one2one	TRUE	TRUE	FALSE	-0.201	-0.21	NA
ENSG00000162949	CAPN13	ortholog_one2one	FALSE	TRUE	FALSE	NA	-0.053	NA
ENSG00000163283	ALPP	ortholog_many2many	TRUE	FALSE	FALSE	-0.04	NA	NA
ENSG00000163554	SPTA1	ortholog_one2one	TRUE	TRUE	FALSE	-0.07	-0.164	NA
ENSG00000164300	SERINC5	ortholog_one2one	TRUE	FALSE	FALSE	-0.26	NA	NA
ENSG00000164323	KIAA1430	ortholog_one2one	FALSE	TRUE	FALSE	NA	-0.082	NA
ENSG00000164362	TERT	ortholog_one2one	FALSE	TRUE	FALSE	NA	-0.115	NA
ENSG00000164742	ADCY1	ortholog_one2one	TRUE	FALSE	FALSE	0.072	NA	NA
ENSG00000164946	FREM1	ortholog_one2one	FALSE	TRUE	FALSE	NA	-0.102	NA
ENSG00000165282	PIGO	ortholog_one2one	TRUE	TRUE	FALSE	0.115	0.111	NA
ENSG00000165669	C10ORF84	ortholog_one2one	TRUE	FALSE	FALSE	0.012	NA	NA
ENSG00000166006	KCNC2	ortholog_one2one	TRUE	TRUE	FALSE	-0.113	-0.113	NA
ENSG00000166391	MOGAT2	ortholog_one2one	TRUE	FALSE	FALSE	-0.204	NA	NA
ENSG00000166523	CLEC4E	ortholog_one2one	FALSE	TRUE	FALSE	NA	-0.08	NA
ENSG00000167107	ACSF2	ortholog_one2one	FALSE	TRUE	FALSE	NA	-0.13	NA
ENSG00000167208	SNX20	ortholog_one2one	TRUE	FALSE	FALSE	0.051	NA	NA
ENSG00000167377	ZNF23	ortholog_one2one	TRUE	FALSE	FALSE	-0.115	NA	NA
ENSG00000167515	TRAPPC2L	ortholog_one2one	TRUE	TRUE	FALSE	-0.062	-0.074	NA
ENSG00000167522	ANKRD11	ortholog_one2one	TRUE	TRUE	FALSE	-0.107	-0.107	NA
ENSG00000167523	C16ORF55	ortholog_one2one	TRUE	TRUE	FALSE	0.002	-0.01	NA
ENSG00000167608	TMC4	ortholog_one2one	TRUE	FALSE	FALSE	-0.057	NA	NA
ENSG00000167615	LENG8	ortholog_one2one	TRUE	TRUE	FALSE	-0.215	-0.201	NA
ENSG00000168000	BSCL2	ortholog_one2one	TRUE	FALSE	FALSE	-0.066	NA	NA
ENSG00000168813	ZNF507	ortholog_one2one	FALSE	TRUE	FALSE	NA	-0.078	NA
ENSG00000168826	ZBTB49	ortholog_one2one	TRUE	TRUE	FALSE	-0.114	-0.114	NA
ENSG00000168878	SFTPB	ortholog_one2one	FALSE	TRUE	FALSE	NA	-0.029	NA
ENSG00000169057	MECP2	ortholog_one2one	TRUE	TRUE	FALSE	-0.099	-0.342	NA
ENSG00000169375	SIN3A	ortholog_one2one	TRUE	FALSE	FALSE	-0.075	NA	NA
ENSG00000169398	PTK2	ortholog_one2one	TRUE	TRUE	FALSE	-0.144	-0.144	NA
ENSG00000169744	LDB2	ortholog_one2one	FALSE	TRUE	FALSE	NA	-0.14	NA
ENSG00000169855	ROBO1	ortholog_one2one	FALSE	TRUE	FALSE	NA	-0.127	NA
ENSG00000169905	TOR1AIP2	ortholog_one2one	FALSE	TRUE	FALSE	NA	0.012	NA
ENSG00000169925	BRD3	ortholog_one2one	FALSE	TRUE	FALSE	NA	-0.047	NA
ENSG00000170748	RBMXL2	ortholog_one2many	TRUE	FALSE	FALSE	-0.159	NA	NA
ENSG00000172061	LRRC15	ortholog_one2one	TRUE	TRUE	FALSE	-0.11	-0.119	NA
ENSG00000172717	FAM71D	ortholog_one2one	TRUE	TRUE	FALSE	-0.136	-0.139	NA
ENSG00000172954	LCLAT1	ortholog_one2one	FALSE	TRUE	FALSE	NA	0.096	NA
ENSG00000173662	TAS1R1	ortholog_one2one	TRUE	TRUE	FALSE	-0.049	-0.071	NA
ENSG00000174428	GTF2IRD2B	ortholog_one2many	TRUE	TRUE	FALSE	-0.093	-0.187	NA
ENSG00000174963	ZIC4	ortholog_one2one	FALSE	TRUE	FALSE	NA	0.008	NA
ENSG00000175220	ARHGAP1	ortholog_one2one	TRUE	FALSE	FALSE	-0.1	NA	NA
ENSG00000175354	PTPN2	ortholog_one2one	FALSE	TRUE	FALSE	NA	-0.159	NA
ENSG00000175899	A2M	ortholog_one2one	FALSE	TRUE	FALSE	NA	-0.122	NA
ENSG00000176533	GNG7	ortholog_one2one	FALSE	TRUE	FALSE	NA	-0.132	NA
ENSG00000176542	KIAA2018	ortholog_one2one	TRUE	FALSE	FALSE	0.04	NA	NA
ENSG00000176971	FIBIN	ortholog_one2one	TRUE	TRUE	FALSE	-0.276	-0.293	NA
ENSG00000177030	DEAF1	ortholog_one2one	TRUE	TRUE	FALSE	-0.046	-0.048	NA
ENSG00000177058	SLC38A9	ortholog_one2one	TRUE	FALSE	FALSE	-0.104	NA	NA
ENSG00000177425	PAWR	ortholog_one2one	TRUE	FALSE	FALSE	-0.343	NA	NA
ENSG00000178026	C22ORF36	ortholog_one2one	FALSE	TRUE	FALSE	NA	-0.089	NA
ENSG00000178149	DALRD3	ortholog_one2one	TRUE	TRUE	FALSE	-0.095	-0.052	NA
ENSG00000178252	WDR6	ortholog_one2one	TRUE	TRUE	FALSE	-0.043	-0.049	NA
ENSG00000178307	TMEM11	ortholog_one2one	TRUE	TRUE	FALSE	-0.038	-0.048	NA
ENSG00000178726	THBD	ortholog_one2one	FALSE	TRUE	FALSE	NA	-0.128	NA
ENSG00000178761	C15ORF17	ortholog_one2one	TRUE	FALSE	FALSE	-0.001	NA	NA
ENSG00000179133	C10ORF67	ortholog_one2one	FALSE	TRUE	FALSE	NA	-0.098	NA
ENSG00000180043	#N/A	ortholog_one2one	TRUE	FALSE	FALSE	-0.015	NA	NA
ENSG00000180891	CUEDC1	ortholog_one2one	TRUE	FALSE	FALSE	-0.11	NA	NA
ENSG00000181027	FKRP	ortholog_one2one	TRUE	FALSE	FALSE	0.001	NA	NA
ENSG00000181652	ATG9B	ortholog_one2one	TRUE	TRUE	FALSE	-0.031	-0.134	NA
ENSG00000182504	CEP97	ortholog_one2one	TRUE	TRUE	FALSE	-0.152	-0.206	NA
ENSG00000182759	MAFA	ortholog_one2one	TRUE	FALSE	FALSE	0.021	NA	NA
ENSG00000182957	SPATA13	ortholog_one2many	TRUE	FALSE	FALSE	-0.056	NA	NA
ENSG00000183117	CSMD1	ortholog_one2one	TRUE	FALSE	FALSE	0.056	NA	NA
ENSG00000183475	ASB7	ortholog_one2one	TRUE	FALSE	FALSE	-0.016	NA	NA
ENSG00000183873	SCN5A	ortholog_one2one	TRUE	TRUE	FALSE	-0.012	-0.017	NA
ENSG00000184304	PRKD1	ortholog_one2one	TRUE	TRUE	FALSE	-0.221	-0.221	NA
ENSG00000184347	SLIT3	ortholog_one2one	TRUE	TRUE	FALSE	-0.067	-0.06	NA
ENSG00000184787	UBE2G2	ortholog_one2one	TRUE	TRUE	FALSE	-0.268	-0.21	NA
ENSG00000185386	MAPK11	ortholog_one2one	FALSE	TRUE	FALSE	NA	-0.089	NA
ENSG00000185414	MRPL30	ortholog_one2many	TRUE	FALSE	FALSE	-0.109	NA	NA
ENSG00000185811	IKZF1	ortholog_one2one	TRUE	TRUE	FALSE	-0.027	0.041	NA
ENSG00000186088	PION	ortholog_one2one	FALSE	TRUE	FALSE	NA	-0.119	NA
ENSG00000186212	ANKRD56	ortholog_one2one	TRUE	FALSE	FALSE	-0.161	NA	NA
ENSG00000186523	FAM86B1	ortholog_one2many	FALSE	TRUE	FALSE	NA	-0.033	NA
ENSG00000186532	SMYD4	ortholog_one2one	TRUE	TRUE	FALSE	-0.18	-0.164	NA
ENSG00000187140	FOXD3	ortholog_one2one	TRUE	FALSE	FALSE	-0.055	NA	NA
ENSG00000187239	FNBP1	ortholog_one2one	FALSE	TRUE	FALSE	NA	-0.008	NA
ENSG00000187741	FANCA	ortholog_one2one	TRUE	FALSE	FALSE	-0.163	NA	NA
ENSG00000187922	LCN10	ortholog_one2one	FALSE	TRUE	FALSE	NA	0.002	NA
ENSG00000188452	CERKL	ortholog_one2one	TRUE	FALSE	FALSE	-0.08	NA	NA
ENSG00000189306	RRP7B	ortholog_one2one	TRUE	FALSE	FALSE	-0.106	NA	NA
ENSG00000189350	FAM179A	ortholog_one2one	FALSE	TRUE	FALSE	NA	0.028	NA
ENSG00000189367	C6ORF174	ortholog_one2one	TRUE	FALSE	FALSE	-0.076	NA	NA
ENSG00000196663	TECPR2	ortholog_one2one	FALSE	TRUE	FALSE	NA	0.1	NA
ENSG00000196678	ERI2	ortholog_one2one	FALSE	TRUE	FALSE	NA	0.052	NA
ENSG00000196867	ZFP28	ortholog_one2one	TRUE	FALSE	FALSE	-0.176	NA	NA
ENSG00000197057	DTHD1	ortholog_one2one	FALSE	TRUE	FALSE	NA	-0.069	NA
ENSG00000197077	KIAA1671	ortholog_one2many	TRUE	FALSE	FALSE	-0.176	NA	NA
ENSG00000197329	PELI1	ortholog_one2one	TRUE	TRUE	FALSE	-0.055	-0.04	NA
ENSG00000197991	PCDH20	ortholog_one2one	FALSE	TRUE	FALSE	NA	-0.125	NA
ENSG00000198053	SIRPA	ortholog_many2many	TRUE	TRUE	FALSE	-0.064	-0.067	NA
ENSG00000198399	ITSN2	ortholog_one2one	FALSE	TRUE	FALSE	NA	-0.049	NA
ENSG00000199730	RN7SK	ortholog_one2one	TRUE	FALSE	FALSE	-0.278	NA	NA
ENSG00000199878	RN7SK	ortholog_one2one	TRUE	FALSE	FALSE	-0.307	NA	NA
ENSG00000200243	RN7SK	ortholog_one2one	TRUE	FALSE	FALSE	-0.071	NA	NA
ENSG00000200488	RN7SK	ortholog_one2one	TRUE	FALSE	FALSE	-0.053	NA	NA
ENSG00000200966	RN7SK	ortholog_one2one	TRUE	FALSE	FALSE	-0.251	NA	NA
ENSG00000201612	RN7SK	ortholog_one2one	FALSE	TRUE	FALSE	NA	-0.081	NA
ENSG00000202058	RN7SK	ortholog_one2many	TRUE	FALSE	FALSE	-0.067	NA	NA
ENSG00000202395	RN7SK	ortholog_one2many	TRUE	FALSE	FALSE	-0.076	NA	NA
ENSG00000204003	LCN6	ortholog_one2many	FALSE	TRUE	FALSE	NA	0.002	NA
ENSG00000204237	C17ORF90	ortholog_one2one	TRUE	FALSE	FALSE	-0.019	NA	NA
ENSG00000204267	TAP2	ortholog_one2many	FALSE	TRUE	FALSE	NA	0.068	NA
ENSG00000204351	SKIV2L	ortholog_one2one	FALSE	TRUE	FALSE	NA	-0.083	NA
ENSG00000204414	CSHL1	ortholog_one2many	FALSE	TRUE	FALSE	NA	-0.165	NA
ENSG00000205659	LIN52	ortholog_one2one	TRUE	FALSE	FALSE	-0.093	NA	NA
ENSG00000205922	ONECUT3	ortholog_one2one	TRUE	FALSE	FALSE	0.081	NA	NA
ENSG00000213186	TRIM59	ortholog_one2one	TRUE	TRUE	FALSE	-0.187	-0.199	NA
ENSG00000213676	ATF6B	ortholog_one2one	TRUE	FALSE	FALSE	-0.071	NA	NA
ENSG00000214338	C6ORF174	ortholog_one2many	TRUE	FALSE	FALSE	-0.076	NA	NA
ENSG00000221968	FADS3	ortholog_one2one	TRUE	TRUE	FALSE	-0.046	-0.059	NA
ENSG00000224982	#N/A	ortholog_one2one	FALSE	TRUE	FALSE	NA	-0.132	NA
ENSG00000234769	#N/A	ortholog_one2one	TRUE	TRUE	FALSE	0.057	0.057	NA
ENSG00000234857	#N/A	ortholog_one2many	TRUE	FALSE	FALSE	-0.066	NA	NA
ENSG00000240303	#N/A	ortholog_one2one	TRUE	TRUE	FALSE	-0.115	-0.123	NA
ENSG00000241962	#N/A	ortholog_one2many	TRUE	FALSE	FALSE	-0.109	NA	NA
ENSG00000242732	#N/A	ortholog_one2one	FALSE	TRUE	FALSE	NA	-0.163	NA
ENSG00000243156	#N/A	ortholog_one2one	TRUE	TRUE	FALSE	-0.082	-0.08	NA
ENSG00000244187	#N/A	ortholog_one2one	TRUE	FALSE	FALSE	-0.049	NA	NA
ENSG00000244486	#N/A	ortholog_one2one	TRUE	TRUE	FALSE	-0.052	-0.068	NA
ENSG00000245526	#N/A	ortholog_one2one	FALSE	TRUE	FALSE	NA	-0.074	NA
ENSG00000246705	#N/A	ortholog_one2one	TRUE	FALSE	FALSE	-0.162	NA	NA
ENSG00000249352	#N/A	ortholog_one2many	FALSE	TRUE	FALSE	NA	-0.295	NA
ENSG00000252879	#N/A	ortholog_one2one	TRUE	FALSE	FALSE	-0.317	NA	NA
ENSG00000253230	#N/A	ortholog_one2one	FALSE	TRUE	FALSE	NA	-0.197	NA
ENSG00000255330	#N/A	ortholog_one2many	TRUE	FALSE	FALSE	-0.076	NA	NA
ENSG00000255508	#N/A	ortholog_one2one	TRUE	TRUE	FALSE	-0.124	-0.143	NA
