# Supplementary material for: Single nucleotide seed modification restores in vivo tolerability of a toxic artificial miRNA sequence in the mouse brain
Source: Nucleic Acids Res. 2014 Oct 20;42(21):13315–27. doi: 10.1093/nar/gku979 (PMC4245975; doi:10.1093/nar/gku979)
Supplement: SUPPLEMENTARY DATA [file supp_gku979_nar-02020-y-2014-File011.xlsx]

## Sheet: MMonteys2014_TableS2
RefSeqID	Symbol	Expressed.In.Striatum	Chrom	Start.TS.Global	End.TS.Global	Site Type	TS_Context(miSafe)	ddG(miSafe)
NM_023633	2410016O06RIK	TRUE	chr12	83952897	83952904	7mer-1a	-0.289	-14.87
NM_172869	FRMD3	TRUE	chr4	74188358	74188365	7mer-m8	-0.411	-14.13
NM_009521	WNT3	TRUE	chr11	103813522	103813529	7mer-m8	-0.338	-11.53
NM_001008232	ASAP3	TRUE	chr4	136246565	136246572	7mer-m8	-0.383	-9.82
NM_029010	GLB1L	TRUE	chr1	75198309	75198316	7mer-m8	-0.401	-9.74
NM_001033174	OSBP	TRUE	chr19	11993151	11993158	7mer-1a	-0.192	-9.45
NM_011699	LIN7C	TRUE	chr2	109899768	109899775	7mer-m8	-0.17	-8.51
NM_007604	CAPZA2	TRUE	chr6	17665471	17665478	7mer-1a	-0.316	-8.2
NM_001033189	C77080	TRUE	chr4	129221119	129221126	7mer-m8	-0.363	-8.18
NM_001003898	TARDBP	TRUE	chr4	148615535	148615542	7mer-m8	-0.178	-8.15
NM_027081	DENND6B	TRUE	chr15	89183865	89183872	7mer-1a	-0.17	-7.18
NM_175374	MTRF1L	TRUE	chr10	5812687	5812694	7mer-m8	-0.288	-6.9
NM_178704	DPY19L3	TRUE	chr7	35689534	35689541	7mer-1a	-0.132	-6.82
NM_170669	RPS15A	TRUE	chr7	118106071	118106078	7mer-m8	-0.111	-6.81
NM_011438	SOX12	TRUE	chr2	152395228	152395235	7mer-m8	0.013	-6.57
NM_001081323	MPHOSPH9	TRUE	chr5	124254402	124254410	8mer-1a	-0.394	-6.5
NM_026886	SRRM4	TRUE	chr5	116441737	116441744	7mer-m8	-0.116	-6.43
NM_009793	CAMK4	TRUE	chr18	33186678	33186685	7mer-m8	-0.127	-6.41
NM_026504	COQ5	TRUE	chr5	115296648	115296655	7mer-m8	-0.316	-6.05
NM_001252583	ZFP410	TRUE	chr12	84335844	84335851	7mer-m8	-0.347	-6.02
NM_023045	XPO7	TRUE	chr14	70659834	70659841	7mer-1a	-0.158	-5.93
NM_172716	PCGF3	TRUE	chr5	108500556	108500563	7mer-m8	-0.299	-5.92
NM_021506	SH3RF1	TRUE	chr8	61394594	61394601	7mer-m8	-0.273	-5.78
NM_008299	DNAJB3	TRUE	chr1	88204898	88204905	7mer-m8	-0.413	-5.55
NM_007621	CBR2	TRUE	chr11	120729495	120729502	7mer-1a	-0.298	-5.17
NM_008549	MAN2A1	TRUE	chr17	64753728	64753735	7mer-1a	-0.213	-5.1
NM_029519	RAP2A	TRUE	chr14	120505316	120505323	7mer-m8	-0.073	-5.08
NM_007520	BACH1	TRUE	chr16	87732894	87732901	7mer-1a	-0.251	-5.03
NM_001081377	PCDH9	TRUE	chr14	93014832	93014839	7mer-1a	-0.23	-4.99
NM_177855	MED12L	TRUE	chr3	59316877	59316884	7mer-1a	-0.124	-4.97
NM_001014390	DYRK2	TRUE	chr10	118859491	118859498	7mer-1a	-0.298	-4.84
NM_025978	TTC14	TRUE	chr3	33816293	33816300	7mer-1a	-0.275	-4.82
NM_028227	BRAP	TRUE	chr5	121686909	121686917	8mer-1a	-0.532	-4.69
NM_001205076	JPH2	TRUE	chr2	163337674	163337682	8mer-1a	-0.353	-4.44
NM_025454	ING5	TRUE	chr1	93821092	93821099	7mer-m8	-0.128	-4.36
NM_001029889	GM608	TRUE	chr16	44225544	44225551	7mer-1a	-0.092	-4.29
NM_013586	LOXL3	TRUE	chr6	83051220	83051227	7mer-1a	-0.229	-4.27
NM_001160370	A830018L16RIK	TRUE	chr1	11598500	11598507	7mer-m8	-0.144	-4.16
NM_028994	PCK2	TRUE	chr14	55548921	55548928	7mer-m8	-0.331	-4.09
NM_001081433	ANKRD44	TRUE	chr1	54648004	54648011	7mer-m8	-0.328	-3.86
NM_029879	RGS7BP	TRUE	chr13	104950872	104950879	7mer-m8	-0.212	-3.68
NM_146094	FADS1	TRUE	chr19	10196661	10196668	7mer-1a	-0.284	-3.24
NM_009317	TAL2	TRUE	chr4	53786471	53786478	7mer-m8	-0.31	-3.03
NM_001142735	PCDH15	TRUE	chr10	74633968	74633975	7mer-m8	-0.287	-2.94
NM_011161	MAPK11	TRUE	chr15	89142613	89142620	7mer-m8	-0.305	-2.86
NM_172884	2900026A02RIK	TRUE	chr5	113088187	113088194	7mer-m8	-0.243	-2.22
NM_007509	ATP6V1B2	TRUE	chr8	69113316	69113323	7mer-m8	-0.244	-2.2
NM_144795	PYCR1	TRUE	chr11	120639386	120639393	7mer-m8	-0.319	-1.97
NM_007496	ZFHX3	TRUE	chr8	108960924	108960931	7mer-m8	-0.222	-1.93
NM_009974	CSNK2A2	TRUE	chr8	95452088	95452095	7mer-m8	-0.123	-1.91
NM_001111121	CCDC6	TRUE	chr10	70189375	70189382	7mer-m8	-0.293	-1.64
NM_028935	ZFP558	TRUE	chr9	18455675	18455682	7mer-m8	-0.249	-1.31
NM_001163572	TMEM170B	TRUE	chr13	41640659	41640666	7mer-1a	-0.215	-1.28
NM_025822	RSRC1	TRUE	chr3	67356973	67356980	7mer-m8	-0.279	-1.19
NM_177192	DENND5B	TRUE	chr6	148991541	148991548	7mer-1a	-0.131	-1.08
NM_033080	NUDT19	TRUE	chr7	35547632	35547640	8mer-1a	-0.471	-1.06
NM_010485	ELAVL1	TRUE	chr8	4287126	4287133	7mer-m8	-0.048	-0.81
NM_001114663	PLCL1	TRUE	chr1	55752877	55752884	7mer-1a	-0.136	-0.61
NM_021279	WNT1	TRUE	chr15	98793573	98793580	7mer-m8	-0.237	-0.52
NM_001252651	CSF3R	TRUE	chr4	126044567	126044574	7mer-1a	-0.231	-0.31
NM_009576	ZIC4	TRUE	chr9	91387110	91387117	7mer-1a	-0.181	0.37
NM_007855	TWIST2	TRUE	chr1	91802736	91802743	7mer-m8	-0.305	0.49
NM_177829	SPINK10	TRUE	chr18	62661337	62661344	7mer-m8	-0.422	0.65
NM_007679	CEBPD	TRUE	chr16	15888584	15888591	7mer-m8	-0.203	0.74
NM_008913	PPP3CA	TRUE	chr3	136935529	136935536	7mer-m8	-0.344	1.61
NM_026788	MTHFD2L	TRUE	chr5	91020821	91020828	7mer-1a	-0.197	2.49
NM_025830	WWP2	TRUE	chr8	107558449	107558456	7mer-m8	-0.201	5.03
NM_054066	PLCZ1	TRUE	chr6	139989750	139989758	8mer-1a	-0.584
NM_028118	WDSUB1	TRUE	chr2	59852796	59852803	7mer-m8	-0.264
NM_011881	GRK1	FALSE	chr8	13421232	13421239	7mer-m8	-0.236	-9.32
NM_010080	DSPP	FALSE	chr5	104179830	104179837	7mer-m8	-0.314	-7.82
NM_001033168	1700066B19RIK	FALSE	chr18	35729566	35729573	7mer-m8	-0.213	-6.85
NM_007537	BCL2L2	FALSE	chr14	54886671	54886678	7mer-m8	-0.236	-6.42
NM_133359	KRTAP19-9B	FALSE	chr16	88931825	88931832	7mer-1a	-0.343	-6.12
NM_153582	CMTM4	FALSE	chr8	104354032	104354040	8mer-1a	-0.37	-5.04
NM_001177538	DUXBL2	FALSE	chr14	25990042	25990049	7mer-m8	-0.254	-4.31
NM_001177538	DUXBL2	FALSE	chr14	26129661	26129668	7mer-m8	-0.254	-4.31
NM_001177538	DUXBL2	FALSE	chr14	26269310	26269317	7mer-m8	-0.254	-4.31
NM_001177539	DUXBL3	FALSE	chr14	25990042	25990049	7mer-m8	-0.254	-4.31
NM_001177539	DUXBL3	FALSE	chr14	26129661	26129668	7mer-m8	-0.254	-4.31
NM_001177539	DUXBL3	FALSE	chr14	26269310	26269317	7mer-m8	-0.254	-4.31
NM_001111110	CMAH	FALSE	chr13	24469491	24469498	7mer-m8	-0.137	-3.87
NM_011339	CXCL15	FALSE	chr5	90801560	90801567	7mer-1a	-0.287	-3.77
NM_001243908	ZFP383	FALSE	chr7	29916276	29916283	7mer-m8	-0.283	-3.34
NM_008593	FOXD2	FALSE	chr4	114907219	114907226	7mer-1a	-0.248	-3.3
NM_001145192	A330050F15RIK	FALSE	chr17	69487914	69487921	7mer-m8	-0.255	-1.71
NM_011136	POU2AF1	FALSE	chr9	51239265	51239272	7mer-m8	-0.143	-1.32
NM_011384	SIX6	FALSE	chr12	72942263	72942270	7mer-m8	-0.257	0.54
NM_173026	ZBTB11	FALSE	chr16	56007369	56007376	7mer-m8	-0.306	0.84
