# Supplementary material for: Single nucleotide seed modification restores in vivo tolerability of a toxic artificial miRNA sequence in the mouse brain
Source: Nucleic Acids Res. 2014 Oct 20;42(21):13315–27. doi: 10.1093/nar/gku979 (PMC4245975; doi:10.1093/nar/gku979)
Supplement: SUPPLEMENTARY DATA [file supp_gku979_nar-02020-y-2014-File012.xlsx]

## Sheet: TableS3
Table S3
PITA was used to predict and evaluate binding interactions between the 5A and 6U variants at the 3’-UTR off-target sites predicted for HDS1. This worksheet provides the ddG values for HDS1, and the 5A and 6U variants at each individual target site.
Header information
RefSeq. Reference sequence
GeneSymbol
Expressed_InS_triatum. Genes expressed above background in mouse striatum were taken from RNA-seq measurements provided in Dataset S1 of Bottomly et.al. (Reference Below).
SiteType. miRNA binding site type as provided in the TargetScan6 output. 8mer-1a, 7mer-m8 and 7mer-a1 sites were evaluated.
Start_Local_TargScn. Location of the target site start position in relation to the beginning of the 3’-UTR.
End_local_TargetScan. Location of the target end start position in relation to the beginning of the 3’-UTR
Context Score. This is the Context+ score determined using the TargetScan6.2 context score algorithm.
HDS1(Seed). miRNA binding site type as provided by the PITA algorithm. The nomenclature is as follows: Seed site length%# mismatches%# G:U wobbles. Therefore 8%0%1 would designate an 8-mer site with 0 mismatches and 1 G:U wobble.
dGsite(HDS1). ddG (kcal/mol) value as determined by the PITA algorithm for the HDS1 miRNA.
dGsite(5A). ddG (kcal/mol) value as determined by the PITA algorithm for the 5A variant miRNA at the given locus.
dGsite(6U). ddG (kcal/mol) value as determined by the PITA algorithm for the 6U variant miRNA at the given locus.
CS_NewSite(5U). Minimum context+ Score for a new site predicted for the 5U variant. NA=No new site predicted
CS_NewSite(6A). Minimum context+ Score for a new site predicted for the 5U variant. NA=No new site predicted
dGNewSite(5U). dG (Kcal/mol) determined by PITA for the 5U variant at the new site indicated by “CS_NewSite(5U). NA=No new site predicted. Undet=dG not determined for this new site.
dGNewSite(6A). dG (Kcal/mol) determined by PITA for the 6A variant at the new site indicated by “CS_NewSite(6A). NA=No new site predicted. Undet=dG not determined for this new site.
RefSeq	GeneSymbol	ExpressedInStriatum	miRNA	SiteType	Start_Local_TargScn	End_local_TargetScan	ContextScore	HDS1(Seed)	dGsite(5U)	dGsite(6A)	CS_NewSite(5U)	CS_NewSite(6A)	dGNewSite(5U)	dGNewSite(6A)
NM_023045	XPO7	TRUE	HDS1	7mer-m8	3205	3211	0.022	8%0%0	-10.73	-8.03	NA	NA	NA	NA
NM_023821	CMYA5	TRUE	HDS1	8mer-1a	304	311	-0.288	7%0%0	-10.66	-7.96	NA	NA	NA	NA
NM_001142743	PCDH15	TRUE	HDS1	7mer-m8	484	490	-0.074	7%0%0	-10.49	-7.79	NA	NA	NA	NA
NM_001276292	WWP1	TRUE	HDS1	7mer-m8	3248	3254	-0.193	7%0%0	-9.97	-7.27	NA	NA	NA	NA
NM_009630	ADORA2A	TRUE	HDS1	7mer-m8	486	492	-0.087	7%0%0	-9.88	-7.18	NA	NA	NA	NA
NM_031869	PRKAB1	TRUE	HDS1	8mer-1a	691	698	-0.194	7%0%0	-9.78	-7.08	NA	NA	NA	NA
NM_175090	SLC31A1	TRUE	HDS1	7mer-m8	1075	1081	-0.051	7%0%0	-9.5	-6.8	NA	NA	NA	NA
NM_178084	ZAK	TRUE	HDS1	8mer-1a	151	158	-0.319	8%0%0	-9.48	-6.78	NA	NA	NA	NA
NM_201245	MPRIP	TRUE	HDS1	7mer-1a	1303	1309	0.039	6%0%0	-9.44	-8.04	NA	NA	NA	NA
NM_012027	MPRIP	TRUE	HDS1	7mer-1a	1408	1414	0.05	6%0%0	-9.44	-8.04	NA	NA	NA	NA
NM_001199136	MACF1	TRUE	HDS1	7mer-m8	833	839	-0.192	8%0%0	-9.31	-6.61	NA	NA	NA	NA
NM_001012311	PGBD1	TRUE	HDS1	7mer-m8	533	539	-0.116	8%0%0	-8.76	-6.06	NA	NA	NA	NA
NM_172567	METTL2	TRUE	HDS1	7mer-m8	284	290	-0.152	7%0%0	-8.6	-5.9	NA	NA	NA	NA
NM_028029	DNMBP	TRUE	HDS1	7mer-m8	341	347	-0.091	8%0%0	-8.57	-5.87	NA	-0.039	NA	Undet.
NM_011341	SDF4	TRUE	HDS1	8mer-1a	3233	3240	-0.183	7%0%0	-8.22	-5.52	NA	NA	NA	NA
NM_029364	GNS	TRUE	HDS1	7mer-m8	259	265	-0.063	7%0%0	-8.15	-5.45	NA	NA	NA	NA
NM_001163793	C530008M17RIK	TRUE	HDS1	7mer-m8	2587	2593	-0.208	8%0%0	-7.64	-4.94	NA	NA	NA	NA
NM_001136471	CCDC9	TRUE	HDS1	8mer-1a	184	191	-0.224	7%0%0	-7.59	-4.89	NA	NA	NA	NA
NM_027994	CAND1	TRUE	HDS1	7mer-1a	1321	1327	0.04	8%1%0	-7.59	-4.89	NA	NA	NA	NA
NM_023773	MPHOSPH8	TRUE	HDS1	8mer-1a	160	167	-0.375	7%0%0	-7.45	-4.75	NA	NA	NA	NA
NM_001008238	BNIP2	TRUE	HDS1	7mer-m8	543	549	-0.065	7%0%0	-7.17	-4.47	NA	NA	NA	NA
NM_001166584	TEAD1	TRUE	HDS1	7mer-1a	4510	4516	0.074	6%0%0	-6.88	-4.18	0.049	-0.143	Undet.	Undet.
NM_001040400	TET2	TRUE	HDS1	7mer-m8	619	625	0.005	7%0%0	-6.7	-4	NA	NA	NA	NA
NM_009741	BCL2	TRUE	HDS1	8mer-1a	180	187	-0.36	8%0%0	-6.5	-3.8	0.051	NA	Undet.	NA
NM_001166501	DENND1B	TRUE	HDS1	7mer-m8	710	716	-0.117	8%0%0	-6.46	-3.76	NA	NA	NA	NA
NM_001164717	SH3PXD2A	TRUE	HDS1	7mer-m8	2636	2642	0.079	8%0%0	-6.44	-3.74	0.021	NA	-12.74	NA
NM_021288	TYMS	TRUE	HDS1	7mer-m8	1047	1053	0.007	7%0%0	-6.13	-3.43	NA	NA	NA	NA
NM_030561	BC004004	TRUE	HDS1	7mer-m8	1083	1089	-0.071	7%0%0	-6.02	-3.32	NA	NA	NA	NA
NM_177268	ANKRD16	TRUE	HDS1	7mer-1a	138	144	-0.105	6%0%0	-6.01	-4.41	NA	NA	NA	NA
NM_001165902	CTNNB1	TRUE	HDS1	7mer-m8	419	425	-0.171	7%0%0	-5.99	-3.29	NA	NA	NA	NA
NM_152809	CSNK1G3	TRUE	HDS1	7mer-m8	1261	1267	0.052	7%0%0	-5.97	-3.27	NA	NA	NA	NA
NM_007625	CBX4	TRUE	HDS1	7mer-m8	3053	3059	-0.089	7%0%0	-5.94	-3.24	NA	NA	NA	NA
NM_001168615	TIFAB	TRUE	HDS1	7mer-m8	1871	1877	-0.051	7%0%0	-5.89	-3.19	NA	NA	NA	NA
NM_001146024	ZFP444	TRUE	HDS1	8mer-1a	1431	1438	0.035	8%0%0	-5.8	-3.1	NA	NA	NA	NA
NM_172458	ZFP871	TRUE	HDS1	7mer-m8	247	253	-0.085	7%0%0	-5.69	-2.99	NA	0.006	NA	-7.39
NM_178870	HS3ST3A1	TRUE	HDS1	7mer-1a	517	523	-0.044	6%0%0	-5.68	-2.98	NA	NA	NA	NA
NM_145743	LACE1	TRUE	HDS1	7mer-m8	685	691	-0.125	7%0%0	-5.64	-2.94	NA	NA	NA	NA
NM_009697	NR2F2	TRUE	HDS1	7mer-m8	1143	1149	-0.076	7%0%0	-5.61	-2.91	NA	NA	NA	NA
NM_010900	NFATC2IP	TRUE	HDS1	7mer-1a	563	569	-0.059	6%0%0	-5.51	-3.71	NA	NA	NA	NA
NM_001081064	PDZD2	TRUE	HDS1	8mer-1a	704	711	-0.196	8%0%0	-5.5	-2.8	NA	0.069	NA	-3.62
NM_001168658	CCDC127	TRUE	HDS1	8mer-1a	343	350	-0.292	7%0%0	-5.32	-2.62	NA	NA	NA	NA
NM_001286641	AI593442	TRUE	HDS1	7mer-m8	707	713	-0.072	7%0%0	-5.31	-2.61	NA	NA	NA	NA
NM_022004	FXYD6	TRUE	HDS1	7mer-m8	273	279	-0.094	7%0%0	-5.22	-2.52	NA	NA	NA	NA
NM_001177602	AK4	TRUE	HDS1	7mer-m8	3838	3844	-0.18	8%0%0	-5.11	-2.41	NA	NA	NA	NA
NM_028932	EAF1	TRUE	HDS1	7mer-m8	1279	1285	-0.054	8%0%0	-4.95	-2.25	NA	NA	NA	NA
NM_001083114	PPHLN1	TRUE	HDS1	7mer-1a	865	871	-0.021	6%0%0	-4.94	-2.64	NA	NA	NA	NA
NM_007746	MAP3K8	TRUE	HDS1	7mer-m8	427	433	-0.139	7%0%0	-4.82	-2.12	NA	NA	NA	NA
NM_001081225	FAM178A	TRUE	HDS1	7mer-m8	1037	1043	-0.015	8%0%0	-4.81	-2.11	NA	NA	NA	NA
NM_026576	ETAA1	TRUE	HDS1	7mer-m8	649	655	-0.058	7%0%0	-4.58	-1.88	NA	NA	NA	NA
NM_001163760	6430548M08RIK	TRUE	HDS1	7mer-1a	3923	3929	-0.084	6%0%0	-4.55	-1.85	NA	NA	NA	NA
NM_001128151	CECR2	TRUE	HDS1	7mer-1a	3400	3406	0.03	6%0%0	-4.39	-2.29	-0.079	NA	-10.69	NA
NM_178756	E130309F12RIK	TRUE	HDS1	7mer-m8	1671	1677	-0.038	7%0%0	-4.25	-1.55	NA	NA	NA	NA
NM_001081351	CPED1	TRUE	HDS1	7mer-1a	230	236	-0.064	6%0%0	-4.24	-2.84	NA	NA	NA	NA
NM_001122993	B3GALT5	TRUE	HDS1	7mer-m8	390	396	-0.056	7%0%0	-4.24	-1.54	NA	NA	NA	NA
NM_026165	SLC25A46	TRUE	HDS1	7mer-m8	2284	2290	-0.068	7%0%0	-4.23	-1.53	NA	NA	NA	NA
NM_001033322	GUCY1A2	TRUE	HDS1	7mer-m8	6058	6064	0.013	7%0%0	-4.16	-1.46	NA	NA	NA	NA
NM_008841	PIK3R2	TRUE	HDS1	7mer-1a	259	265	-0.074	8%1%0	-4.46	-3.08	NA	NA	NA	NA
NM_027263	APITD1	TRUE	HDS1	7mer-1a	294	300	-0.075	6%0%0	-4.04	-1.34	NA	NA	NA	NA
NM_001168535	CDADC1	TRUE	HDS1	8mer-1a	273	280	-0.182	7%0%0	-4.03	-1.33	NA	NA	NA	NA
NM_001168537	CDADC1	TRUE	HDS1	8mer-1a	273	280	-0.182	7%0%0	-4.03	-1.33	NA	NA	NA	NA
NM_001168538	CDADC1	TRUE	HDS1	8mer-1a	314	321	-0.172	7%0%0	-4.03	-1.33	NA	NA	NA	NA
NM_030165	CSGALNACT2	TRUE	HDS1	8mer-1a	348	355	-0.261	7%0%0	-3.98	-1.28	NA	NA	NA	NA
NM_175032	GALNTL6	TRUE	HDS1	7mer-m8	2733	2739	-0.108	8%0%0	-3.98	-1.28	NA	NA	NA	NA
NM_019483	SMAD9	TRUE	HDS1	8mer-1a	176	183	-0.215	7%0%0	-3.94	-1.24	NA	NA	NA	NA
NM_010499	IER2	TRUE	HDS1	7mer-1a	233	239	-0.077	8%1%0	-4.73	-2.2	NA	NA	NA	NA
NM_025299	TXNL4A	TRUE	HDS1	7mer-m8	2214	2220	0.062	7%0%0	-3.84	-1.14	0.069	NA	-7.3	NA
NM_175331	NT5DC3	TRUE	HDS1	8mer-1a	1591	1598	-0.01	7%0%0	-3.83	-1.13	NA	NA	NA	NA
NM_177185	UBN2	TRUE	HDS1	7mer-m8	5335	5341	0.026	7%0%0	-3.82	-1.12	NA	NA	NA	NA
NM_177343	CAMK1D	TRUE	HDS1	8mer-1a	2085	2092	0.062	7%0%0	-3.77	-1.07	0.06	NA	Undet.	NA
NM_001271587	EPS8	TRUE	HDS1	7mer-1a	1379	1385	-0.086	6%0%0	-3.61	-1.71	NA	-0.128	NA	-5.27
NM_178045	RASSF4	TRUE	HDS1	7mer-1a	2428	2434	0.048	6%0%0	-3.5	-1.8	NA	NA	NA	NA
NM_007552	BMI1	TRUE	HDS1	8mer-1a	1281	1288	-0.161	7%0%0	-3.36	-0.66	NA	NA	NA	NA
NM_027897	RHPN2	TRUE	HDS1	7mer-m8	592	598	-0.05	7%0%0	-3.28	-0.58	NA	NA	NA	NA
NM_019457	LRRC6	TRUE	HDS1	7mer-1a	362	368	-0.095	6%0%0	-3.25	-1.85	NA	NA	NA	NA
NM_001185020	WNK1	TRUE	HDS1	7mer-m8	1794	1800	-0.08	7%0%0	-3.25	-0.55	NA	NA	NA	NA
NM_010307	GNAL	TRUE	HDS1	7mer-1a	385	391	-0.097	6%0%0	-3.22	-0.52	NA	NA	NA	NA
NM_138592	USP39	TRUE	HDS1	7mer-m8	188	194	-0.097	7%0%0	-3.03	-0.33	NA	NA	NA	NA
NM_026484	CCNY	TRUE	HDS1	7mer-1a	1888	1894	-0.056	6%0%0	-2.98	-1.28	NA	NA	NA	NA
NM_057172	FUBP1	TRUE	HDS1	7mer-m8	273	279	-0.174	7%0%0	-2.95	-0.25	NA	NA	NA	NA
NM_175199	HSPA12A	TRUE	HDS1	7mer-1a	2704	2710	-0.012	6%0%0	-2.9	-1.3	0.054	NA	-10.28	NA
NM_019578	EXTL1	TRUE	HDS1	7mer-m8	203	209	-0.082	7%0%0	-2.88	-0.18	NA	NA	NA	NA
NM_026172	DECR1	TRUE	HDS1	7mer-m8	190	196	-0.199	8%0%0	-2.66	0.033	NA	NA	NA	NA
NM_138650	DGKG	TRUE	HDS1	7mer-m8	1409	1415	-0.025	7%0%0	-2.62	0.077	NA	NA	NA	NA
NM_001042513	TXNRD1	TRUE	HDS1	7mer-1a	160	166	-0.035	6%0%0	-2.56	-1.16	NA	NA	NA	NA
NM_001101471	AKAP5	TRUE	HDS1	7mer-m8	832	838	-0.024	7%0%0	-2.43	0.26	-0.124	NA	-11.56	NA
NM_001114334	RPS6KB1	TRUE	HDS1	7mer-m8	968	974	-0.004	7%0%0	-2.35	0.34	NA	NA	NA	NA
NM_025820	CRNKL1	TRUE	HDS1	7mer-1a	251	257	-0.078	6%0%0	-2.29	-0.79	NA	NA	NA	NA
NM_001099624	RAPGEF2	TRUE	HDS1	7mer-1a	1498	1504	-0.099	8%1%0	-2.26	-0.87	NA	NA	NA	NA
NM_001081258	KIF14	TRUE	HDS1	7mer-m8	3668	3674	-0.139	7%0%0	-2.18	0.51	NA	0.076	NA	-7.7
NM_153516	BCL2L13	TRUE	HDS1	7mer-m8	948	954	-0.009	7%0%0	-2.07	0.62	NA	NA	NA	NA
NM_026244	SLC39A9	TRUE	HDS1	8mer-1a	3224	3231	-0.253	7%0%0	-2.03	0.66	NA	NA	NA	NA
NM_183024	RAVER2	TRUE	HDS1	7mer-m8	171	177	-0.083	7%0%0	-1.98	0.71	NA	NA	NA	NA
NM_172550	YBEY	TRUE	HDS1	7mer-m8	3585	3591	-0.139	7%0%0	-1.91	0.78	NA	NA	NA	NA
NM_009829	CCND2	TRUE	HDS1	7mer-m8	1855	1861	0.034	8%0%0	-1.85	0.84	NA	NA	NA	NA
NM_024452	LUZP1	TRUE	HDS1	7mer-1a	2768	2774	-0.009	8%1%0	-1.71	0.96	NA	NA	NA	NA
NM_170755	FAM134A	TRUE	HDS1	7mer-m8	324	330	-0.077	7%0%0	-1.7	0.99	NA	NA	NA	NA
NM_181419	ZFP599	TRUE	HDS1	7mer-1a	548	554	-0.077	6%0%0	-1.68	0.82	NA	NA	NA	NA
NM_145355	RNF185	TRUE	HDS1	7mer-m8	990	996	-0.001	7%0%0	-1.53	1.16	NA	NA	NA	NA
NM_153134	IRGQ	TRUE	HDS1	7mer-m8	1687	1693	0.073	7%0%0	-1.51	1.18	-0.126	NA	Undet.	NA
NM_008929	DNAJC3	TRUE	HDS1	8mer-1a	747	754	-0.198	7%0%0	-1.43	1.26	NA	NA	NA	NA
NM_170684	CPNE7	TRUE	HDS1	7mer-m8	410	416	-0.068	7%0%0	-1.33	1.36	NA	NA	NA	NA
NM_172700	ZMPSTE24	TRUE	HDS1	7mer-m8	917	923	-0.015	7%0%0	-1.29	1.4	NA	NA	NA	NA
NM_001081061	BDP1	TRUE	HDS1	7mer-1a	1454	1460	-0.04	8%1%0	-2.81	-0.11	NA	NA	NA	NA
NM_025454	ING5	TRUE	HDS1	7mer-m8	2883	2889	0.026	7%0%0	-1.2	1.49	NA	NA	NA	NA
NM_023220	SPPL2A	TRUE	HDS1	7mer-1a	860	866	-0.041	6%0%0	-1.17	0.22	NA	NA	NA	NA
NM_025335	TMEM167	TRUE	HDS1	7mer-1a	7932	7938	0.032	6%0%0	-1.03	0.36	NA	NA	NA	NA
NM_001114098	SOGA2	TRUE	HDS1	7mer-1a	331	337	-0.083	8%1%0	-0.82	1.87	NA	NA	NA	NA
NM_001080814	FAT3	TRUE	HDS1	7mer-1a	4180	4186	-0.072	8%1%0	-0.7	0.99	NA	NA	NA	NA
NM_178775	RPS6KC1	TRUE	HDS1	7mer-m8	485	491	-0.132	7%0%0	-0.69	2	NA	NA	NA	NA
NM_133740	PRMT3	TRUE	HDS1	7mer-1a	734	740	-0.142	6%0%0	-0.64	1.05	NA	NA	NA	NA
NM_026272	NARF	TRUE	HDS1	7mer-m8	2564	2570	-0.078	7%0%0	-0.6	2.09	NA	NA	NA	NA
NM_001166493	RASGRP3	TRUE	HDS1	7mer-m8	1884	1890	-0.137	8%0%0	-0.55	2.14	NA	NA	NA	NA
NM_011756	ZFP36	TRUE	HDS1	8mer-1a	473	480	-0.156	7%0%0	-0.51	2.18	NA	NA	NA	NA
NM_001177556	GNG12	TRUE	HDS1	7mer-m8	3174	3180	-0.026	7%0%0	-0.51	2.18	NA	NA	NA	NA
NM_173781	RAB6B	TRUE	HDS1	7mer-m8	2343	2349	0.071	7%0%0	-0.48	2.21	NA	NA	NA	NA
NM_001081453	NIN	TRUE	HDS1	7mer-1a	2902	2908	-0.042	6%0%0	-0.47	1.02	NA	NA	NA	NA
NM_001037938	DHRS4	TRUE	HDS1	8mer-1a	143	150	-0.251	7%0%0	-0.25	2.44	NA	NA	NA	NA
NM_001243132	TSPAN2	TRUE	HDS1	7mer-1a	1288	1294	0.017	8%1%0	-0.06	1.63	NA	NA	NA	NA
NM_001001178	CCDC148	TRUE	HDS1	7mer-1a	1458	1464	-0.066	6%0%0	-0.041	2.11	NA	NA	NA	NA
NM_025832	NAA16	TRUE	HDS1	7mer-m8	582	588	-0.212	7%0%0	-0.027	2.67	NA	NA	NA	NA
NM_001159548	NR6A1	TRUE	HDS1	7mer-m8	3847	3853	-0.055	7%0%0	0.11	2.81	NA	NA	NA	NA
NM_172663	EPC2	TRUE	HDS1	7mer-1a	1306	1312	-0.038	8%1%0	0.25	1.78	NA	NA	NA	NA
NM_001025305	TFAP2B	TRUE	HDS1	8mer-1a	3506	3513	-0.089	7%0%0	0.32	3.02	NA	NA	NA	NA
NM_001286340	TFAP2B	TRUE	HDS1	8mer-1a	1223	1230	-0.089	7%0%0	0.32	3.02	NA	NA	NA	NA
NM_133218	ZFP704	TRUE	HDS1	7mer-m8	9856	9862	0.053	7%0%0	0.42	3.12	NA	NA	NA	NA
NM_170777	ELOF1	TRUE	HDS1	7mer-m8	405	411	-0.095	7%0%0	0.51	3.21	NA	NA	NA	NA
NM_001081163	CHSY1	TRUE	HDS1	7mer-m8	377	383	-0.066	7%0%0	0.63	3.33	NA	NA	NA	NA
NM_026045	PRPF18	TRUE	HDS1	7mer-1a	604	610	-0.063	8%1%0	1.21	2.62	NA	NA	NA	NA
NM_022410	MYH9	TRUE	HDS1	7mer-m8	805	811	-0.015	7%0%0	1.49	4.19	NA	NA	NA	NA
NM_153083	THTPA	TRUE	HDS1	7mer-m8	313	319	-0.099	7%0%0	1.53	4.23	NA	NA	NA	NA
NM_001113514	ITGA9	TRUE	HDS1	7mer-m8	2568	2574	0.05	7%0%0	1.57	4.27	NA	NA	NA	NA
NM_001081557	CAMTA1	TRUE	HDS1	7mer-1a	2764	2770	-0.042	6%0%0	1.64	4.34	NA	NA	NA	NA
NM_029805	TSC22D4	TRUE	HDS1	7mer-1a	151	157	-0.074	6%0%0	1.72	4.42	NA	NA	NA	NA
NM_198626	XXYLT1	TRUE	HDS1	8mer-1a	217	224	-0.201	7%0%0	1.74	4.44	NA	NA	NA	NA
NM_177644	RASAL2	TRUE	HDS1	7mer-1a	2445	2451	0.044	6%0%0	1.84	4.54	NA	NA	NA	NA
NM_028077	1810055G02RIK	TRUE	HDS1	7mer-m8	208	214	-0.131	8%0%0	1.99	4.69	NA	NA	NA	NA
NM_001145921	ARHGEF40	TRUE	HDS1	7mer-1a	154	160	-0.084	6%0%0	2.17	3.77	NA	NA	NA	NA
NM_001080548	USP6NL	TRUE	HDS1	7mer-1a	909	915	-0.018	6%0%0	2.32	4.12	NA	NA	NA	NA
NM_001276481	DAG1	TRUE	HDS1	7mer-1a	936	942	0.026	8%1%0	0.5	1.95	NA	NA	NA	NA
NM_172132	KDM4B	TRUE	HDS1	7mer-1a	336	342	-0.069	6%0%0	3.07	4.46	NA	NA	NA	NA
NM_001159349	FYTTD1	TRUE	HDS1	8mer-1a	3034	3041	-0.246	7%0%0	3.14	5.84	NA	NA	NA	NA
NM_177774	SRSF12	TRUE	HDS1	7mer-1a	1288	1294	-0.06	8%1%0	1.26	3.24	NA	NA	NA	NA
NM_024207	DERL1	TRUE	HDS1	7mer-m8	970	976	-0.054	7%0%0	3.23	5.93	NA	NA	NA	NA
NM_030557	MYNN	TRUE	HDS1	7mer-1a	315	321	-0.088	6%0%0	3.65	5.45	NA	NA	NA	NA
NM_001033156	FBXO33	TRUE	HDS1	7mer-1a	954	960	-0.058	8%1%0	3.79	6.33	NA	NA	NA	NA
NM_013675	SPTB	TRUE	HDS1	7mer-m8	1322	1328	0.039	8%0%0	4.3	7	NA	NA	NA	NA
NM_009838	CCT6A	TRUE	HDS1	7mer-1a	397	403	-0.084	6%0%0	5.8	7.2	NA	NA	NA	NA
NM_011437	SOX10	TRUE	HDS1	7mer-m8	544	550	-0.045	7%0%0	5.84	8.54	NA	NA	NA	NA
NM_012020	FOXL2	TRUE	HDS1	7mer-1a	314	320	-0.038	6%0%0	6.27	7.85	NA	NA	NA	NA
NM_001163687	NAAA	TRUE	HDS1	7mer-1a	1160	1166	-0.048	6%0%0	8.69	11.39	NA	NA	NA	NA
NM_173396	TGIF2	FALSE	HDS1	7mer-m8	341	347	-0.119	7%0%0	-9.35	-6.65	NA	NA	NA	NA
NM_007914	EHF	FALSE	HDS1	7mer-m8	1433	1439	0.06	7%0%0	-7.05	-4.35	NA	NA	NA	NA
NM_001164663	9830001H06RIK	FALSE	HDS1	7mer-m8	4146	4152	0.062	7%0%0	-5.56	-2.86	NA	NA	NA	NA
NM_175531	MRGPRB2	FALSE	HDS1	7mer-m8	711	717	-0.152	8%0%0	-5.46	-2.76	NA	NA	NA	NA
NM_146230	ACAA1B	FALSE	HDS1	7mer-1a	181	187	-0.087	6%0%0	-4.7	-2.7	NA	NA	NA	NA
NM_001194921	CLDN18	FALSE	HDS1	7mer-m8	369	375	-0.182	8%0%0	-4.32	-1.62	NA	NA	NA	NA
NM_001194922	CLDN18	FALSE	HDS1	7mer-m8	549	555	-0.156	8%0%0	-4.32	-1.62	NA	NA	NA	NA
NM_023624	LRAT	FALSE	HDS1	7mer-1a	1711	1717	0.086	6%0%0	-4.18	-1.82	NA	NA	NA	NA
NM_177701	GM4894	FALSE	HDS1	7mer-m8	1347	1353	-0.19	8%0%0	-4.02	-1.32	NA	NA	NA	NA
NM_001109914	APOLD1	FALSE	HDS1	7mer-1a	2439	2445	-0.093	6%0%0	-2.46	-1.06	NA	NA	NA	NA
NM_001123370	9030025P20RIK	FALSE	HDS1	7mer-1a	441	447	-0.095	6%0%0	-2.22	0.47	NA	NA	NA	NA
NM_001033446	ARL14EPL	FALSE	HDS1	7mer-m8	582	588	-0.062	7%0%0	-1.86	0.83	NA	NA	NA	NA
NM_001134458	IL9R	FALSE	HDS1	7mer-1a	1496	1502	-0.08	8%1%0	-1.61	0.093	NA	NA	NA	NA
NM_007735	COL4A4	FALSE	HDS1	7mer-m8	350	356	-0.2	7%0%0	-1.56	1.13	NA	NA	NA	NA
NM_001093754	DENND2D	FALSE	HDS1	7mer-1a	846	852	-0.037	8%1%0	-0.88	0.71	NA	NA	NA	NA
NM_008266	HOXB1	FALSE	HDS1	7mer-1a	239	245	-0.064	6%0%0	-0.41	1.28	NA	NA	NA	NA
NM_172904	FSD2	FALSE	HDS1	7mer-1a	216	222	-0.113	6%0%0	-0.33	1.46	NA	NA	NA	NA
NM_001163415	PPP2R3D	FALSE	HDS1	7mer-m8	790	796	-0.079	8%0%0	-0.26	2.43	NA	NA	NA	NA
NM_001081110	CD8A	FALSE	HDS1	7mer-1a	824	830	-0.014	6%0%0	-0.12	1.27	NA	NA	NA	NA
NM_009857	CD8A	FALSE	HDS1	7mer-1a	868	874	-0.009	6%0%0	-0.12	1.27	NA	NA	NA	NA
NM_177307	CYP4F39	FALSE	HDS1	7mer-1a	230	236	-0.093	6%0%0	0.19	1.79	NA	NA	NA	NA
NM_001025602	IL1RL1	FALSE	HDS1	8mer-1a	990	997	-0.141	7%0%0	0.71	3.41	NA	NA	NA	NA
NM_177013	TMEM229A	FALSE	HDS1	7mer-m8	1811	1817	0.045	7%0%0	2.61	5.31	NA	NA	NA	NA
NM_010051	DKK1	FALSE	HDS1	7mer-1a	405	411	-0.07	6%0%0	4.38	6.68	NA	NA	NA	NA
NM_028005	2310047M10RIK	FALSE	HDS1	7mer-1a	599	605	-0.099	6%0%0	5.81	7.21	NA	NA	NA	NA
NM_001098404	NR1I2	FALSE	HDS1	7mer-1a	268	274	-0.032	6%0%0	7.24	8.64	NA	NA	NA	NA
