# Supplementary material for: Single nucleotide seed modification restores in vivo tolerability of a toxic artificial miRNA sequence in the mouse brain
Source: Nucleic Acids Res. 2014 Oct 20;42(21):13315–27. doi: 10.1093/nar/gku979 (PMC4245975; doi:10.1093/nar/gku979)
Supplement: SUPPLEMENTARY DATA [file supp_gku979_nar-02020-y-2014-File013.xlsx]

## Sheet: MMonteys2014_TableS4
Table S4
Header information:
Symbol
RefSeqID
Expressed.In.Striatum. Genes expressed above background in mouse striatum were taken from RNA-seq measurements provided in Dataset S1 of Bottomly et.al. (Reference Below).
Chrom.
Start.TS.Global. Position of target site start in mouse genome (mm10)
End.TS.Global. Position of target site end in mouse genome (mm10)
Site Type. miRNA binding site type as provided in the TargetScan6 output. 8mer-1a, 7mer-m8 and 7mer-a1 sites were evaluated.
TS_Context(miSafe). This is the Context+ score determined using the TargetScan6.2 context score algorithm for miSafe.
TS_Context(miHDss3). This is the Context+ score determined using the TargetScan6.2 context score algorithm for miHDss3.
ddG(miSafe). ddG (kcal/mol) value as determined by the PITA algorithm for the miSafe miRNA.
ddG(miHDss3). ddG (kcal/mol) value as determined by the PITA algorithm for the miHDss3 miRNA.
RefSeqID	Symbol	Expressed.In.Striatum	Chrom	Start.TS.Global	End.TS.Global	Site Type	TS_Context(miSafe)	TS_Context(miHDss3)	ddG(miSafe)	ddG(miHDss3)
NM_023633	2410016O06RIK	TRUE	chr12	83952897	83952904	7mer-1a	-0.289	-0.299	-14.87	-3.73
NM_172869	FRMD3	TRUE	chr4	74188358	74188365	7mer-m8	-0.411	-0.411	-14.13	-8.93
NM_009521	WNT3	TRUE	chr11	103813522	103813529	7mer-m8	-0.338	-0.338	-11.53	-12.33
NM_001008232	ASAP3	TRUE	chr4	136246565	136246572	7mer-m8	-0.383	-0.383	-9.82	-10.71
NM_029010	GLB1L	TRUE	chr1	75198309	75198316	7mer-m8	-0.401	-0.419	-9.74	-9.14
NM_001033174	OSBP	TRUE	chr19	11993151	11993158	7mer-1a	-0.192	-0.202	-9.45	-5.75
NM_011699	LIN7C	TRUE	chr2	109899768	109899775	7mer-m8	-0.17	-0.189	-8.51	-6.61
NM_007604	CAPZA2	TRUE	chr6	17665471	17665478	7mer-1a	-0.316	-0.319	-8.2	-6.46
NM_001033189	C77080	TRUE	chr4	129221119	129221126	7mer-m8	-0.363	-0.372	-8.18	-8.98
NM_001003898	TARDBP	TRUE	chr4	148615535	148615542	7mer-m8	-0.178	-0.233	-8.15	-3
NM_027081	DENND6B	TRUE	chr15	89183865	89183872	7mer-1a	-0.17	-0.18	-7.18	-2.68
NM_175374	MTRF1L	TRUE	chr10	5812687	5812694	7mer-m8	-0.288	-0.269	-6.9	-9.7
NM_178704	DPY19L3	TRUE	chr7	35689534	35689541	7mer-1a	-0.132	-0.149	-6.82	-8.18
NM_170669	RPS15A	TRUE	chr7	118106071	118106078	7mer-m8	-0.111	-0.102	-6.81	-6.14
NM_011438	SOX12	TRUE	chr2	152395228	152395235	7mer-m8	0.013	-0.005	-6.57	-2.77
NM_001081323	MPHOSPH9	TRUE	chr5	124254402	124254410	8mer-1a	-0.394	-0.394	-6.5	-5.3
NM_026886	SRRM4	TRUE	chr5	116441737	116441744	7mer-m8	-0.116	-0.144	-6.43	-4.43
NM_009793	CAMK4	TRUE	chr18	33186678	33186685	7mer-m8	-0.127	-0.174	-6.41	-3.52
NM_026504	COQ5	TRUE	chr5	115296648	115296655	7mer-m8	-0.316	-0.297	-6.05	-6.05
NM_001252583	ZFP410	TRUE	chr12	84335844	84335851	7mer-m8	-0.347	-0.328	-6.02	-8.02
NM_023045	XPO7	TRUE	chr14	70659834	70659841	7mer-1a	-0.158	-0.151	-5.93	-8.23
NM_172716	PCGF3	TRUE	chr5	108500556	108500563	7mer-m8	-0.299	-0.299	-5.92	-4.42
NM_021506	SH3RF1	TRUE	chr8	61394594	61394601	7mer-m8	-0.273	-0.273	-5.78	-6.18
NM_008299	DNAJB3	TRUE	chr1	88204898	88204905	7mer-m8	-0.413	-0.45	-5.55	-7.62
NM_007621	CBR2	TRUE	chr11	120729495	120729502	7mer-1a	-0.298	-0.277	-5.17	-3.91
NM_008549	MAN2A1	TRUE	chr17	64753728	64753735	7mer-1a	-0.213	-0.21	-5.1	-6.4
NM_029519	RAP2A	TRUE	chr14	120505316	120505323	7mer-m8	-0.073	-0.091	-5.08	-9.51
NM_007520	BACH1	TRUE	chr16	87732894	87732901	7mer-1a	-0.251	-0.258	-5.03	-3.53
NM_001081377	PCDH9	TRUE	chr14	93014832	93014839	7mer-1a	-0.23	-0.236	-4.99	-5.39
NM_177855	MED12L	TRUE	chr3	59316877	59316884	7mer-1a	-0.124	-0.127	-4.97	-7.21
NM_001014390	DYRK2	TRUE	chr10	118859491	118859498	7mer-1a	-0.298	-0.294	-4.84	-4.35
NM_025978	TTC14	TRUE	chr3	33816293	33816300	7mer-1a	-0.275	-0.272	-4.82	-5.81
NM_028227	BRAP	TRUE	chr5	121686909	121686917	8mer-1a	-0.532	-0.553	-4.69	-7.79
NM_001205076	JPH2	TRUE	chr2	163337674	163337682	8mer-1a	-0.353	-0.364	-4.44	-2.34
NM_025454	ING5	TRUE	chr1	93821092	93821099	7mer-m8	-0.128	-0.147	-4.36	-1.76
NM_001029889	GM608	TRUE	chr16	44225544	44225551	7mer-1a	-0.092	-0.109	-4.29	-2.55
NM_013586	LOXL3	TRUE	chr6	83051220	83051227	7mer-1a	-0.229	-0.235	-4.27	-2.17
NM_001160370	A830018L16RIK	TRUE	chr1	11598500	11598507	7mer-m8	-0.144	-0.134	-4.16	-3.86
NM_028994	PCK2	TRUE	chr14	55548921	55548928	7mer-m8	-0.331	-0.34	-4.09	-4.49
NM_001081433	ANKRD44	TRUE	chr1	54648004	54648011	7mer-m8	-0.328	-0.309	-3.86	-11.16
NM_029879	RGS7BP	TRUE	chr13	104950872	104950879	7mer-m8	-0.212	-0.193	-3.68	-5.18
NM_146094	FADS1	TRUE	chr19	10196661	10196668	7mer-1a	-0.284	-0.277	-3.24	-5.4
NM_009317	TAL2	TRUE	chr4	53786471	53786478	7mer-m8	-0.31	-0.282	-3.03	-4.83
NM_001142735	PCDH15	TRUE	chr10	74633968	74633975	7mer-m8	-0.287	-0.269	-2.94	-5.05
NM_011161	MAPK11	TRUE	chr15	89142613	89142620	7mer-m8	-0.305	-0.333	-2.86	-2.64
NM_172884	2900026A02RIK	TRUE	chr5	113088187	113088194	7mer-m8	-0.243	-0.262	-2.22	-4.29
NM_007509	ATP6V1B2	TRUE	chr8	69113316	69113323	7mer-m8	-0.244	-0.253	-2.2	-2.3
NM_144795	PYCR1	TRUE	chr11	120639386	120639393	7mer-m8	-0.319	-0.254	-1.97	-6.5
NM_007496	ZFHX3	TRUE	chr8	108960924	108960931	7mer-m8	-0.222	-0.194	-1.93	-6.53
NM_009974	CSNK2A2	TRUE	chr8	95452088	95452095	7mer-m8	-0.123	-0.16	-1.91	-5.27
NM_001111121	CCDC6	TRUE	chr10	70189375	70189382	7mer-m8	-0.293	-0.302	-1.64	-3.54
NM_028935	ZFP558	TRUE	chr9	18455675	18455682	7mer-m8	-0.249	-0.268	-1.31	0.28
NM_001163572	TMEM170B	TRUE	chr13	41640659	41640666	7mer-1a	-0.215	-0.225	-1.28	0.91
NM_025822	RSRC1	TRUE	chr3	67356973	67356980	7mer-m8	-0.279	-0.279	-1.19	-7.99
NM_177192	DENND5B	TRUE	chr6	148991541	148991548	7mer-1a	-0.131	-0.134	-1.08	-5.71
NM_033080	NUDT19	TRUE	chr7	35547632	35547640	8mer-1a	-0.471	-0.45	-1.06	-1.62
NM_010485	ELAVL1	TRUE	chr8	4287126	4287133	7mer-m8	-0.048	-0.076	-0.81	1.09
NM_001114663	PLCL1	TRUE	chr1	55752877	55752884	7mer-1a	-0.136	-0.136	-0.61	-0.21
NM_021279	WNT1	TRUE	chr15	98793573	98793580	7mer-m8	-0.237	-0.246	-0.52	0.37
NM_001252651	CSF3R	TRUE	chr4	126044567	126044574	7mer-1a	-0.231	-0.231	-0.31	-4.21
NM_009576	ZIC4	TRUE	chr9	91387110	91387117	7mer-1a	-0.181	-0.195	0.37	1.8
NM_007855	TWIST2	TRUE	chr1	91802736	91802743	7mer-m8	-0.305	-0.295	0.49	-5
NM_177829	SPINK10	TRUE	chr18	62661337	62661344	7mer-m8	-0.422	-0.432	0.65	-4.74
NM_007679	CEBPD	TRUE	chr16	15888584	15888591	7mer-m8	-0.203	-0.194	0.74	-1.85
NM_008913	PPP3CA	TRUE	chr3	136935529	136935536	7mer-m8	-0.344	-0.335	1.61	-3.54
NM_026788	MTHFD2L	TRUE	chr5	91020821	91020828	7mer-1a	-0.197	-0.197	2.49	-3.8
NM_025830	WWP2	TRUE	chr8	107558449	107558456	7mer-m8	-0.201	-0.238	5.03	5.79
NM_054066	PLCZ1	TRUE	chr6	139989750	139989758	8mer-1a	-0.584	-0.573
NM_028118	WDSUB1	TRUE	chr2	59852796	59852803	7mer-m8	-0.264	-0.264
NM_011881	GRK1	FALSE	chr8	13421232	13421239	7mer-m8	-0.236	-0.245	-9.32	-5.92
NM_010080	DSPP	FALSE	chr5	104179830	104179837	7mer-m8	-0.314	-0.332	-7.82	-4.87
NM_001033168	1700066B19RIK	FALSE	chr18	35729566	35729573	7mer-m8	-0.213	-0.232	-6.85	-9.24
NM_007537	BCL2L2	FALSE	chr14	54886671	54886678	7mer-m8	-0.236	-0.227	-6.42	-8.71
NM_133359	KRTAP19-9B	FALSE	chr16	88931825	88931832	7mer-1a	-0.343	-0.343	-6.12	-6.71
NM_153582	CMTM4	FALSE	chr8	104354032	104354040	8mer-1a	-0.37	-0.37	-5.04	-5.98
NM_001177538	DUXBL2	FALSE	chr14	25990042	25990049	7mer-m8	-0.254	-0.245	-4.31	-9.21
NM_001177538	DUXBL2	FALSE	chr14	26129661	26129668	7mer-m8	-0.254	-0.245	-4.31	-9.21
NM_001177538	DUXBL2	FALSE	chr14	26269310	26269317	7mer-m8	-0.254	-0.245	-4.31	-9.21
NM_001177539	DUXBL3	FALSE	chr14	25990042	25990049	7mer-m8	-0.254	-0.245	-4.31	-9.21
NM_001177539	DUXBL3	FALSE	chr14	26129661	26129668	7mer-m8	-0.254	-0.245	-4.31	-9.21
NM_001177539	DUXBL3	FALSE	chr14	26269310	26269317	7mer-m8	-0.254	-0.245	-4.31	-9.21
NM_001111110	CMAH	FALSE	chr13	24469491	24469498	7mer-m8	-0.137	-0.146	-3.87	-2.77
NM_011339	CXCL15	FALSE	chr5	90801560	90801567	7mer-1a	-0.287	-0.287	-3.77	-5.66
NM_001243908	ZFP383	FALSE	chr7	29916276	29916283	7mer-m8	-0.283	-0.283	-3.34	-5.8
NM_008593	FOXD2	FALSE	chr4	114907219	114907226	7mer-1a	-0.248	-0.245	-3.3	-3.1
NM_001145192	A330050F15RIK	FALSE	chr17	69487914	69487921	7mer-m8	-0.255	-0.246	-1.71	-5.61
NM_011136	POU2AF1	FALSE	chr9	51239265	51239272	7mer-m8	-0.143	-0.161	-1.32	-0.62
NM_011384	SIX6	FALSE	chr12	72942263	72942270	7mer-m8	-0.257	-0.248	0.54	-3.25
NM_173026	ZBTB11	FALSE	chr16	56007369	56007376	7mer-m8	-0.306	-0.296	0.84	0.35
