# Supplementary material for: Single nucleotide seed modification restores in vivo tolerability of a toxic artificial miRNA sequence in the mouse brain
Source: Nucleic Acids Res. 2014 Oct 20;42(21):13315–27. doi: 10.1093/nar/gku979 (PMC4245975; doi:10.1093/nar/gku979)
Supplement: SUPPLEMENTARY DATA [file supp_gku979_nar-02020-y-2014-File014.xlsx]

## Sheet: Monteys AM Table S5
DNA Oligos for generating artificial miRNA sequences
FwdHDS1	AAAACTCGAGTGAGCGATGCTGGCTCGCATGGTCGATACTGTAAAGCCACAGATGGG
RevHDS1	AAAAACTAGTAGGCGGTGCTGGCTCGCATGGTCGACACCCATCTGTGGCTTTACAG
FwdHDS1v2G	AAAACTCGAGTGAGCGATGCTGGCTCGCATGGTCGCTACTGTAAAGCCACAGATGGG
RevHDS1v2G	AAAAACTAGTAGGCGGTGCTGGCTCGCATGGTCGCCACCCATCTGTGGCTTTACAG
FwdHDS1v2G*	AAAACTCGAGTGAGCGATGCTGGCTCGCATGGTCGTTACTGTAAAGCCACAGATGGG
RevHDS1v2G*	AAAAACTAGTAGGCGGTGCTGGCTCGCATGGTCGCCACCCATCTGTGGCTTTACAG
FwdHDS1v2A	AAAACTCGAGTGAGCGATGCTGGCTCGCATGGTCGTTACTGTAAAGCCACAGATGGG
RevHDS1v2A	AAAAACTAGTAGGCGGTGCTGGCTCGCATGGTCGTCACCCATCTGTGGCTTTACAG
FwdHDS1v2C	AAAACTCGAGTGAGCGATGCTGGCTCGCATGGTCGGTACTGTAAAGCCACAGATGGG
RevHDS1v2C	AAAAACTAGTAGGCGGTGCTGGCTCGCATGGTCGGCACCCATCTGTGGCTTTACAG
FwdHDS1v5G	AAAACTCGAGTGAGCGATGCTGGCTCGCATGGTCGATACTGTAAAGCCACAGATGGG
RevHDS1v5G	AAAAACTAGTAGGCGGTGCTGGCTCGCATGGCCGACACCCATCTGTGGCTTTACAG
FwdHDS1v5U	AAAACTCGAGTGAGCGATGCTGGCTCGCATGGACGATACTGTAAAGCCACAGATGGG
RevHDS1v5U	AAAAACTAGTAGGCGGTGCTGGCTCGCATGGACGACACCCATCTGTGGCTTTACAG
FwdHDS1v5C	AAAACTCGAGTGAGCGATGCTGGCTCGCATGGGCGATACTGTAAAGCCACAGATGGG
RevHDS1v5C	AAAAACTAGTAGGCGGTGCTGGCTCGCATGGGCGACACCCATCTGTGGCTTTACAG
FwdHDS1v6G	AAAACTCGAGTGAGCGATGCTGGCTCGCATGCTCGATACTGTAAAGCCACAGATGGG
RevHDS1v6G	AAAAACTAGTAGGCGGTGCTGGCTCGCATGCTCGACACCCATCTGTGGCTTTACAG
FwdHDS1v6A	AAAACTCGAGTGAGCGATGCTGGCTCGCATGTTCGATACTGTAAAGCCACAGATGGG
RevHDS1v6A	AAAAACTAGTAGGCGGTGCTGGCTCGCATGTTCGACACCCATCTGTGGCTTTACAG
FwdHDS1v6U	AAAACTCGAGTGAGCGATGCTGGCTCGCATGATCGATACTGTAAAGCCACAGATGGG
RevHDS1v6U	AAAAACTAGTAGGCGGTGCTGGCTCGCATGATCGACACCCATCTGTGGCTTTACAG
FwdHDS1v7A	AAAACTCGAGTGAGCGATGCTGGCTCGCATTGTCGATACTGTAAAGCCACAGATGGG
RevHDs1v7A	AAAAACTAGTAGGCGGTGCTGGCTCGCATTGTCGACACCCATCTGTGGCTTTACAG
FwdHDS1v7U	AAAACTCGAGTGAGCGATGCTGGCTCGCATAGTCGATACTGTAAAGCCACAGATGGG
RevHDS1v7U	AAAAACTAGTAGGCGGTGCTGGCTCGCATAGTCGACACCCATCTGTGGCTTTACAG
FwdHDS1v7G	AAAACTCGAGTGAGCGATGCTGGCTCGCATCGTCGATACTGTAAAGCCACAGATGGG
RevHDS1v7G	AAAAACTAGTAGGCGGTGCTGGCTCGCATCGTCGACACCCATCTGTGGCTTTACAG
FwdHDSS1	AAAACTCGAGTGAGCGATGGGATGTAGAGACGCGTTTACTGTAAAGCCACAGATGGG
RevHDSS1	AAAAACTAGTAGGCGCTGGGATGTAGAGACGCGTTTACCCATCTGTGGCTTTACAG
FwdHDSS2	AAAACTCGAGTGAGCGCGCTCTTAGGCTTACGCGTTTACTGTAAAGCCACAGATGGG
RevHDSS2	AAAAACTAGTAGGCGTGCTCTTAGGCTTACGCGTTTACCCATCTGTGGCTTTACAG
FwdHDSS3	AAAACTCGAGTGAGCGCGCTGGTTCAGTTACGCGTTTACTGTAAAGCCACAGATGGG
RevHDSS3	AAAAACTAGTAGGCGAGCTGGTTCAGTTACGCGTTTACCCATCTGTGGCTTTACAG
FwdHDSS4	AAAACTCGAGTGAGCGCGCAGTCAAAGGAACGCGTTTACTGTAAAGCCACAGATGGG
RevHDSS4	AAAAACTAGTAGGCGTGCAGTCAAAGGAACGCGTTTACCCATCTGTGGCTTTACAG
Primer Pairs for generating Luciferase reporters
Fwd Passager	TCGAGTACAGTATCGACCATGCGAGCCAGCATCGC
Rev Passanger	GGCCGCGATGCTGGCTCGCATGGTCGATACTGTAC
Fwd Guide	TCGAGGCGGTGCTGGCTCGCATGGTCGACACCCGC
Rev Guide	GGCCGCGGGTGTCGACCATGCGAGCCAGCACCGCC
Primer pairs for SyBrGreen Q-PCR
GENE	Fwd	Rev
Htt	CCTCTCCTGCTTCCTTGTTAG	GTGTCTGTAGAAGTCTGTGGC
Smad9	AACCCATACCATTACCGCAG	TTGTACTCGCTGTGTCTTGG
Map2k6	CGGGCCTTAAGATTCCAAAAG	TCATCTGCCTTCACCTCAAAG
Actb	AGTGTGACGTTGACATCCGTA	GCCAGAGCAGTAATCTCCTTCT
Bmi1	ATGGCTCCAATGAAGACCG	CACCTCTTCCTTAGGCTTCTC
Bcl2	GATGACTGAGTACCTGAACCG	CAGAGACAGCCAGGAGAAATC
Sdf4	AGCCATCAAGAACCATGAGG	AGGGTGAAGGAATGAAAGGAAC
Mettl2	GTTGTGACTTTTCTGCCACG	GCACTGGGTAACTCTGATCTTC
